# Supplementary material for: The kinase NEK6 positively regulates LSD1 activity and accumulation in local chromatin sub-compartments
Source: Commun Biol. 2024 Nov 10;7:1483. doi: 10.1038/s42003-024-07199-x (PMC11551153; doi:10.1038/s42003-024-07199-x)
Supplement: Supplementary file 13 — Supplementary Table 1 [file 42003_2024_7199_MOESM13_ESM.xlsx]

## Sheet: Sheet1
Glu-C	trypsin	ProAlanase	S	T	Y	n_digest	AA	position	AApos
1	1	1	0	0	0	3	M	1	M1
1	1	1	0	0	0	3	E	2	E2
1	1	1	0	0	0	3	F	3	F3
1	1	1	0	0	0	3	L	4	L4
1	1	1	1	0	0	3	S	5	S5
1	1	1	0	0	0	3	G	6	G6
1	1	1	0	0	0	3	K	7	K7
1	1	1	0	0	0	3	K	8	K8
1	0	1	0	0	0	2	A	9	A9
1	0	1	0	0	0	2	A	10	A10
1	0	0	0	0	0	1	A	11	A11
1	0	0	0	0	0	1	A	12	A12
1	0	0	0	0	0	1	A	13	A13
1	0	0	0	0	0	1	A	14	A14
1	0	0	0	0	0	1	A	15	A15
1	0	0	0	0	0	1	A	16	A16
1	0	0	0	0	0	1	A	17	A17
1	0	0	0	0	0	1	A	18	A18
1	0	0	0	0	0	1	A	19	A19
1	0	0	0	0	0	1	A	20	A20
1	0	1	0	1	0	2	T	21	T21
1	0	1	0	0	0	2	G	22	G22
1	0	1	0	1	0	2	T	23	T23
1	0	1	0	0	0	2	E	24	E24
1	0	1	0	0	0	2	A	25	A25
1	0	1	0	0	0	2	G	26	G26
1	0	1	0	0	0	2	P	27	P27
1	0	1	0	0	0	2	G	28	G28
1	0	1	0	1	0	2	T	29	T29
1	0	1	0	0	0	2	A	30	A30
1	0	1	0	0	0	2	G	31	G31
1	0	1	0	0	0	2	G	32	G32
1	0	1	1	0	0	2	S	33	S33
1	0	1	0	0	0	2	E	34	E34
1	0	1	0	0	0	2	N	35	N35
1	0	1	0	0	0	2	G	36	G36
1	0	1	1	0	0	2	S	37	S37
1	0	1	0	0	0	2	E	38	E38
1	0	1	0	0	0	2	V	39	V39
1	0	1	0	0	0	2	A	40	A40
1	0	1	0	0	0	2	A	41	A41
1	0	0	0	0	0	1	Q	42	Q42
1	0	0	0	0	0	1	P	43	P43
1	0	0	0	0	0	1	A	44	A44
1	0	0	0	0	0	1	G	45	G45
1	0	0	0	0	0	1	L	46	L46
1	0	0	1	0	0	1	S	47	S47
1	0	0	0	0	0	1	G	48	G48
1	0	0	0	0	0	1	P	49	P49
1	0	0	0	0	0	1	A	50	A50
1	0	0	0	0	0	1	E	51	E51
1	0	0	0	0	0	1	V	52	V52
1	0	0	0	0	0	1	G	53	G53
1	0	0	0	0	0	1	P	54	P54
1	0	1	0	0	0	2	G	55	G55
1	0	1	0	0	0	2	A	56	A56
1	0	1	0	0	0	2	V	57	V57
1	0	1	0	0	0	2	G	58	G58
1	0	1	0	0	0	2	E	59	E59
1	0	1	0	0	0	2	R	60	R60
1	0	1	0	1	0	2	T	61	T61
1	0	1	0	0	0	2	P	62	P62
1	0	1	0	0	0	2	R	63	R63
1	0	1	0	0	0	2	K	64	K64
1	0	1	0	0	0	2	K	65	K65
1	0	1	0	0	0	2	E	66	E66
1	0	1	0	0	0	2	P	67	P67
1	0	0	0	0	0	1	P	68	P68
1	0	0	0	0	0	1	R	69	R69
1	0	0	0	0	0	1	A	70	A70
1	0	0	1	0	0	1	S	71	S71
1	0	0	0	0	0	1	P	72	P72
1	0	0	0	0	0	1	P	73	P73
1	0	0	0	0	0	1	G	74	G74
1	0	0	0	0	0	1	G	75	G75
1	0	0	0	0	0	1	L	76	L76
1	0	0	0	0	0	1	A	77	A77
1	0	0	0	0	0	1	E	78	E78
1	0	0	0	0	0	1	P	79	P79
1	0	0	0	0	0	1	P	80	P80
1	0	0	0	0	0	1	G	81	G81
1	0	0	1	0	0	1	S	82	S82
1	0	0	0	0	0	1	A	83	A83
1	0	0	0	0	0	1	G	84	G84
1	0	0	0	0	0	1	P	85	P85
1	0	0	0	0	0	1	Q	86	Q86
1	0	0	0	0	0	1	A	87	A87
1	0	0	0	0	0	1	G	88	G88
1	0	0	0	0	0	1	P	89	P89
1	0	1	0	1	0	2	T	90	T90
1	0	1	0	0	0	2	V	91	V91
1	0	1	0	0	0	2	V	92	V92
1	0	1	0	0	0	2	P	93	P93
1	0	1	0	0	0	2	G	94	G94
1	0	1	1	0	0	2	S	95	S95
1	0	1	0	0	0	2	A	96	A96
1	0	1	0	1	0	2	T	97	T97
1	0	1	0	0	0	2	P	98	P98
1	0	1	0	0	0	2	M	99	M99
1	0	1	0	0	0	2	E	100	E100
1	0	1	0	1	0	2	T	101	T101
1	0	1	0	0	0	2	G	102	G102
1	0	1	0	0	0	2	I	103	I103
1	0	1	0	0	0	2	A	104	A104
1	0	1	0	0	0	2	E	105	E105
1	0	1	0	1	0	2	T	106	T106
1	0	1	0	0	0	2	P	107	P107
1	0	1	0	0	0	2	E	108	E108
1	0	1	0	0	0	2	G	109	G109
1	0	1	0	0	0	2	R	110	R110
1	0	1	0	0	0	2	R	111	R111
1	0	1	0	1	0	2	T	112	T112
1	0	1	1	0	0	2	S	113	S113
1	0	1	0	0	0	2	R	114	R114
1	0	1	0	0	0	2	R	115	R115
1	0	1	0	0	0	2	K	116	K116
1	0	1	0	0	0	2	R	117	R117
1	0	1	0	0	0	2	A	118	A118
1	0	1	0	0	0	2	K	119	K119
1	1	1	0	0	0	3	V	120	V120
1	1	1	0	0	0	3	E	121	E121
1	1	1	0	0	1	3	Y	122	Y122
1	1	1	0	0	0	3	R	123	R123
1	1	1	0	0	0	3	E	124	E124
1	1	1	0	0	0	3	M	125	M125
1	1	1	0	0	0	3	D	126	D126
1	1	1	0	0	0	3	E	127	E127
1	1	1	1	0	0	3	S	128	S128
1	1	1	0	0	0	3	L	129	L129
1	1	1	0	0	0	3	A	130	A130
1	1	1	0	0	0	3	N	131	N131
1	1	1	0	0	0	3	L	132	L132
1	1	1	1	0	0	3	S	133	S133
1	1	1	0	0	0	3	E	134	E134
1	1	1	0	0	0	3	D	135	D135
1	1	1	0	0	0	3	E	136	E136
0	1	1	0	0	1	2	Y	137	Y137
0	1	1	0	0	1	2	Y	138	Y138
0	1	1	1	0	0	2	S	139	S139
0	1	1	0	0	0	2	E	140	E140
0	1	1	0	0	0	2	E	141	E141
1	1	1	0	0	0	3	E	142	E142
1	1	1	0	0	0	3	R	143	R143
1	1	1	0	0	0	3	N	144	N144
1	1	1	0	0	0	3	A	145	A145
1	1	1	0	0	0	3	K	146	K146
1	0	1	0	0	0	2	A	147	A147
1	0	1	0	0	0	2	E	148	E148
1	0	1	0	0	0	2	K	149	K149
1	0	1	0	0	0	2	E	150	E150
1	0	1	0	0	0	2	K	151	K151
1	0	1	0	0	0	2	K	152	K152
1	0	1	0	0	0	2	L	153	L153
1	0	1	0	0	0	2	P	154	P154
1	0	1	0	0	0	2	P	155	P155
1	0	0	0	0	0	1	P	156	P156
1	0	0	0	0	0	1	P	157	P157
1	0	0	0	0	0	1	P	158	P158
1	0	0	0	0	0	1	Q	159	Q159
1	0	0	0	0	0	1	A	160	A160
1	0	0	0	0	0	1	P	161	P161
1	0	1	0	0	0	2	P	162	P162
1	0	1	0	0	0	2	E	163	E163
1	0	1	0	0	0	2	E	164	E164
0	0	1	0	0	0	1	E	165	E165
0	0	1	0	0	0	1	N	166	N166
0	0	1	0	0	0	1	E	167	E167
0	0	1	1	0	0	1	S	168	S168
0	0	1	0	0	0	1	E	169	E169
0	0	1	0	0	0	1	P	170	P170
0	0	1	0	0	0	1	E	171	E171
0	0	1	0	0	0	1	E	172	E172
1	0	1	0	0	0	2	P	173	P173
1	0	1	1	0	0	2	S	174	S174
1	0	1	0	0	0	2	G	175	G175
1	0	1	0	0	0	2	V	176	V176
1	0	1	0	0	0	2	E	177	E177
1	0	1	0	0	0	2	G	178	G178
1	0	1	0	0	0	2	A	179	A179
1	0	1	0	0	0	2	A	180	A180
1	0	1	0	0	0	2	F	181	F181
1	0	1	0	0	0	2	Q	182	Q182
1	0	1	1	0	0	2	S	183	S183
1	0	1	0	0	0	2	R	184	R184
1	0	1	0	0	0	2	L	185	L185
1	0	1	0	0	0	2	P	186	P186
1	0	1	0	0	0	2	H	187	H187
1	0	1	0	0	0	2	D	188	D188
1	0	1	0	0	0	2	R	189	R189
1	1	1	0	0	0	3	M	190	M190
1	1	1	0	1	0	3	T	191	T191
1	1	1	1	0	0	3	S	192	S192
1	1	1	0	0	0	3	Q	193	Q193
1	1	1	0	0	0	3	E	194	E194
0	1	1	0	0	0	2	A	195	A195
0	1	1	0	0	0	2	A	196	A196
0	1	1	0	0	0	2	C	197	C197
0	1	1	0	0	0	2	F	198	F198
0	1	1	0	0	0	2	P	199	P199
0	1	1	0	0	0	2	D	200	D200
0	1	1	0	0	0	2	I	201	I201
0	1	1	0	0	0	2	I	202	I202
0	1	1	1	0	0	2	S	203	S203
0	1	1	0	0	0	2	G	204	G204
0	1	1	0	0	0	2	P	205	P205
0	1	1	0	0	0	2	Q	206	Q206
0	1	1	0	0	0	2	Q	207	Q207
0	1	1	0	1	0	2	T	208	T208
0	1	1	0	0	0	2	Q	209	Q209
0	1	1	0	0	0	2	K	210	K210
0	1	1	0	0	0	2	V	211	V211
0	1	1	0	0	0	2	F	212	F212
0	1	1	0	0	0	2	L	213	L213
0	1	1	0	0	0	2	F	214	F214
0	1	1	0	0	0	2	I	215	I215
0	1	1	0	0	0	2	R	216	R216
0	1	1	0	0	0	2	N	217	N217
0	1	1	0	0	0	2	R	218	R218
0	1	1	0	1	0	2	T	219	T219
0	1	1	0	0	0	2	L	220	L220
0	1	1	0	0	0	2	Q	221	Q221
0	1	1	0	0	0	2	L	222	L222
0	1	1	0	0	0	2	W	223	W223
0	1	1	0	0	0	2	L	224	L224
0	1	1	0	0	0	2	D	225	D225
0	1	1	0	0	0	2	N	226	N226
0	1	1	0	0	0	2	P	227	P227
0	1	1	0	0	0	2	K	228	K228
0	1	1	0	0	0	2	I	229	I229
0	1	1	0	0	0	2	Q	230	Q230
0	1	1	0	0	0	2	L	231	L231
0	1	1	0	1	0	2	T	232	T232
0	1	1	0	0	0	2	F	233	F233
0	1	1	0	0	0	2	E	234	E234
1	1	1	0	0	0	3	A	235	A235
1	1	1	0	1	0	3	T	236	T236
1	1	1	0	0	0	3	L	237	L237
1	1	1	0	0	0	3	Q	238	Q238
1	1	1	0	0	0	3	Q	239	Q239
1	1	1	0	0	0	3	L	240	L240
1	1	1	0	0	0	3	E	241	E241
1	1	1	0	0	0	3	A	242	A242
1	1	1	0	0	0	3	P	243	P243
1	1	0	0	0	1	2	Y	244	Y244
1	1	0	0	0	0	2	N	245	N245
1	1	0	1	0	0	2	S	246	S246
1	1	0	0	0	0	2	D	247	D247
1	1	0	0	1	0	2	T	248	T248
1	1	0	0	0	0	2	V	249	V249
1	1	0	0	0	0	2	L	250	L250
1	1	0	0	0	0	2	V	251	V251
1	1	0	0	0	0	2	H	252	H252
1	1	0	0	0	0	2	R	253	R253
1	1	0	0	0	0	2	V	254	V254
1	1	0	0	0	0	2	H	255	H255
1	1	0	1	0	0	2	S	256	S256
1	1	0	0	0	1	2	Y	257	Y257
1	1	0	0	0	0	2	L	258	L258
1	1	0	0	0	0	2	E	259	E259
0	1	0	0	0	0	1	R	260	R260
0	1	0	0	0	0	1	H	261	H261
0	1	0	0	0	0	1	G	262	G262
0	1	0	0	0	0	1	L	263	L263
0	1	0	0	0	0	1	I	264	I264
0	1	0	0	0	0	1	N	265	N265
0	1	0	0	0	0	1	F	266	F266
0	1	0	0	0	0	1	G	267	G267
0	1	0	0	0	0	1	I	268	I268
0	1	0	0	0	1	1	Y	269	Y269
0	1	0	0	0	0	1	K	270	K270
0	1	0	0	0	0	1	R	271	R271
0	1	0	0	0	0	1	I	272	I272
0	1	0	0	0	0	1	K	273	K273
0	1	0	0	0	0	1	P	274	P274
0	1	1	0	0	0	2	L	275	L275
0	1	1	0	0	0	2	P	276	P276
0	1	1	0	1	0	2	T	277	T277
0	1	1	0	0	0	2	K	278	K278
0	1	1	0	0	0	2	K	279	K279
0	1	1	0	1	0	2	T	280	T280
0	1	1	0	0	0	2	G	281	G281
0	1	1	0	0	0	2	K	282	K282
0	1	1	0	0	0	2	V	283	V283
0	1	1	0	0	0	2	I	284	I284
0	1	1	0	0	0	2	I	285	I285
0	1	1	0	0	0	2	I	286	I286
0	1	1	0	0	0	2	G	287	G287
0	1	1	1	0	0	2	S	288	S288
0	1	1	0	0	0	2	G	289	G289
0	1	1	0	0	0	2	V	290	V290
0	1	1	1	0	0	2	S	291	S291
0	1	1	0	0	0	2	G	292	G292
0	1	1	0	0	0	2	L	293	L293
0	1	1	0	0	0	2	A	294	A294
0	1	1	0	0	0	2	A	295	A295
0	1	1	0	0	0	2	A	296	A296
0	1	1	0	0	0	2	R	297	R297
0	1	1	0	0	0	2	Q	298	Q298
0	1	1	0	0	0	2	L	299	L299
0	1	1	0	0	0	2	Q	300	Q300
0	1	1	1	0	0	2	S	301	S301
0	1	1	0	0	0	2	F	302	F302
0	1	1	0	0	0	2	G	303	G303
0	1	1	0	0	0	2	M	304	M304
0	1	1	0	0	0	2	D	305	D305
0	1	1	0	0	0	2	V	306	V306
0	1	1	0	1	0	2	T	307	T307
0	1	1	0	0	0	2	L	308	L308
0	1	1	0	0	0	2	L	309	L309
0	1	1	0	0	0	2	E	310	E310
0	1	1	0	0	0	2	A	311	A311
0	1	1	0	0	0	2	R	312	R312
0	1	1	0	0	0	2	D	313	D313
0	1	1	0	0	0	2	R	314	R314
0	1	1	0	0	0	2	V	315	V315
0	1	1	0	0	0	2	G	316	G316
0	1	1	0	0	0	2	G	317	G317
0	1	1	0	0	0	2	R	318	R318
0	1	1	0	0	0	2	V	319	V319
0	1	1	0	0	0	2	A	320	A320
0	1	1	0	1	0	2	T	321	T321
0	1	1	0	0	0	2	F	322	F322
0	1	1	0	0	0	2	R	323	R323
0	0	1	0	0	0	1	K	324	K324
0	1	1	0	0	0	2	G	325	G325
0	1	1	0	0	0	2	N	326	N326
0	1	1	0	0	1	2	Y	327	Y327
0	1	1	0	0	0	2	V	328	V328
0	1	1	0	0	0	2	A	329	A329
0	1	1	0	0	0	2	D	330	D330
0	1	1	0	0	0	2	L	331	L331
0	1	1	0	0	0	2	G	332	G332
0	1	1	0	0	0	2	A	333	A333
0	1	1	0	0	0	2	M	334	M334
0	1	1	0	0	0	2	V	335	V335
0	1	1	0	0	0	2	V	336	V336
0	1	1	0	1	0	2	T	337	T337
0	1	1	0	0	0	2	G	338	G338
0	1	1	0	0	0	2	L	339	L339
0	1	1	0	0	0	2	G	340	G340
0	1	1	0	0	0	2	G	341	G341
0	1	1	0	0	0	2	N	342	N342
0	1	1	0	0	0	2	P	343	P343
0	1	1	0	0	0	2	M	344	M344
0	1	1	0	0	0	2	A	345	A345
0	1	1	0	0	0	2	V	346	V346
0	1	1	0	0	0	2	V	347	V347
0	1	1	1	0	0	2	S	348	S348
0	1	1	0	0	0	2	K	349	K349
0	1	1	0	0	0	2	Q	350	Q350
0	1	1	0	0	0	2	V	351	V351
0	1	1	0	0	0	2	N	352	N352
0	1	1	0	0	0	2	M	353	M353
0	1	1	0	0	0	2	E	354	E354
1	1	1	0	0	0	3	L	355	L355
1	1	1	0	0	0	3	A	356	A356
1	1	1	0	0	0	3	K	357	K357
1	1	1	0	0	0	3	I	358	I358
1	1	1	0	0	0	3	K	359	K359
1	1	1	0	0	0	3	Q	360	Q360
1	1	1	0	0	0	3	K	361	K361
1	1	1	0	0	0	3	C	362	C362
1	1	1	0	0	0	3	P	363	P363
1	1	1	0	0	0	3	L	364	L364
1	1	1	0	0	1	3	Y	365	Y365
1	1	1	0	0	0	3	E	366	E366
1	1	1	0	0	0	3	A	367	A367
1	1	1	0	0	0	3	N	368	N368
1	1	1	0	0	0	3	G	369	G369
1	1	1	0	0	0	3	Q	370	Q370
1	1	1	0	0	0	3	A	371	A371
1	1	1	0	0	0	3	V	372	V372
1	1	1	0	0	0	3	P	373	P373
1	1	1	0	0	0	3	K	374	K374
1	1	1	0	0	0	3	E	375	E375
1	1	1	0	0	0	3	K	376	K376
1	1	1	0	0	0	3	D	377	D377
1	1	1	0	0	0	3	E	378	E378
0	1	1	0	0	0	2	M	379	M379
0	1	1	0	0	0	2	V	380	V380
0	1	1	0	0	0	2	E	381	E381
1	1	1	0	0	0	3	Q	382	Q382
1	1	1	0	0	0	3	E	383	E383
1	1	1	0	0	0	3	F	384	F384
1	1	1	0	0	0	3	N	385	N385
1	1	1	0	0	0	3	R	386	R386
1	0	1	0	0	0	2	L	387	L387
1	0	1	0	0	0	2	L	388	L388
1	0	1	0	0	0	2	E	389	E389
0	0	1	0	0	0	1	A	390	A390
0	0	1	0	1	0	1	T	391	T391
0	0	1	1	0	0	1	S	392	S392
0	0	1	0	0	1	1	Y	393	Y393
0	0	1	0	0	0	1	L	394	L394
0	0	1	1	0	0	1	S	395	S395
0	0	1	0	0	0	1	H	396	H396
0	0	1	0	0	0	1	Q	397	Q397
0	0	1	0	0	0	1	L	398	L398
0	0	1	0	0	0	1	D	399	D399
0	0	1	0	0	0	1	F	400	F400
0	0	1	0	0	0	1	N	401	N401
0	0	1	0	0	0	1	V	402	V402
0	0	1	0	0	0	1	L	403	L403
0	0	1	0	0	0	1	N	404	N404
0	0	1	0	0	0	1	N	405	N405
0	0	1	0	0	0	1	K	406	K406
0	0	1	0	0	0	1	P	407	P407
0	0	1	0	0	0	1	V	408	V408
0	0	1	1	0	0	1	S	409	S409
0	0	1	0	0	0	1	L	410	L410
0	0	1	0	0	0	1	G	411	G411
0	0	1	0	0	0	1	Q	412	Q412
0	0	1	0	0	0	1	A	413	A413
0	0	0	0	0	0	0	L	414	L414
0	0	0	0	0	0	0	E	415	E415
1	0	0	0	0	0	1	V	416	V416
1	0	0	0	0	0	1	V	417	V417
1	0	0	0	0	0	1	I	418	I418
1	0	0	0	0	0	1	Q	419	Q419
1	0	0	0	0	0	1	L	420	L420
1	0	0	0	0	0	1	Q	421	Q421
1	0	0	0	0	0	1	E	422	E422
1	0	0	0	0	0	1	K	423	K423
1	1	0	0	0	0	2	H	424	H424
1	1	0	0	0	0	2	V	425	V425
1	1	0	0	0	0	2	K	426	K426
1	1	0	0	0	0	2	D	427	D427
1	1	0	0	0	0	2	E	428	E428
1	1	0	0	0	0	2	Q	429	Q429
1	1	0	0	0	0	2	I	430	I430
1	1	0	0	0	0	2	E	431	E431
1	1	0	0	0	0	2	H	432	H432
1	1	0	0	0	0	2	W	433	W433
1	1	0	0	0	0	2	K	434	K434
1	1	0	0	0	0	2	K	435	K435
1	1	0	0	0	0	2	I	436	I436
1	1	0	0	0	0	2	V	437	V437
1	1	0	0	0	0	2	K	438	K438
1	1	0	0	1	0	2	T	439	T439
1	1	0	0	0	0	2	Q	440	Q440
1	1	0	0	0	0	2	E	441	E441
1	1	0	0	0	0	2	E	442	E442
1	1	0	0	0	0	2	L	443	L443
1	1	0	0	0	0	2	K	444	K444
1	1	0	0	0	0	2	E	445	E445
1	1	0	0	0	0	2	L	446	L446
1	1	0	0	0	0	2	L	447	L447
1	1	0	0	0	0	2	N	448	N448
1	1	0	0	0	0	2	K	449	K449
1	1	0	0	0	0	2	M	450	M450
1	1	0	0	0	0	2	V	451	V451
1	1	0	0	0	0	2	N	452	N452
1	1	0	0	0	0	2	L	453	L453
1	1	0	0	0	0	2	K	454	K454
1	1	0	0	0	0	2	E	455	E455
1	1	0	0	0	0	2	K	456	K456
1	1	0	0	0	0	2	I	457	I457
1	1	0	0	0	0	2	K	458	K458
1	1	0	0	0	0	2	E	459	E459
1	1	0	0	0	0	2	L	460	L460
1	1	0	0	0	0	2	H	461	H461
1	1	0	0	0	0	2	Q	462	Q462
1	1	0	0	0	0	2	Q	463	Q463
1	1	0	0	0	1	2	Y	464	Y464
1	1	0	0	0	0	2	K	465	K465
1	1	0	0	0	0	2	E	466	E466
1	1	0	0	0	0	2	A	467	A467
1	1	0	1	0	0	2	S	468	S468
1	1	0	0	0	0	2	E	469	E469
1	1	0	0	0	0	2	V	470	V470
1	1	0	0	0	0	2	K	471	K471
1	1	0	0	0	0	2	P	472	P472
1	1	0	0	0	0	2	P	473	P473
1	1	1	0	0	0	3	R	474	R474
1	1	1	0	0	0	3	D	475	D475
1	1	1	0	0	0	3	I	476	I476
1	1	1	0	1	0	3	T	477	T477
1	1	1	0	0	0	3	A	478	A478
1	1	1	0	0	0	3	E	479	E479
1	1	1	0	0	0	3	F	480	F480
1	1	1	0	0	0	3	L	481	L481
1	1	1	0	0	0	3	V	482	V482
1	1	1	0	0	0	3	K	483	K483
1	1	1	1	0	0	3	S	484	S484
1	1	1	0	0	0	3	K	485	K485
1	1	1	0	0	0	3	H	486	H486
1	1	1	0	0	0	3	R	487	R487
1	1	1	0	0	0	3	D	488	D488
1	1	1	0	0	0	3	L	489	L489
1	1	1	0	1	0	3	T	490	T490
1	1	1	0	0	0	3	A	491	A491
1	1	1	0	0	0	3	L	492	L492
1	1	1	0	0	0	3	C	493	C493
1	1	1	0	0	0	3	K	494	K494
1	1	1	0	0	0	3	E	495	E495
1	1	1	0	0	1	3	Y	496	Y496
1	1	1	0	0	0	3	D	497	D497
1	1	1	0	0	0	3	E	498	E498
1	1	1	0	0	0	3	L	499	L499
1	1	1	0	0	0	3	A	500	A500
1	1	1	0	0	0	3	E	501	E501
1	1	1	0	1	0	3	T	502	T502
1	1	1	0	0	0	3	Q	503	Q503
1	1	1	0	0	0	3	G	504	G504
1	1	1	0	0	0	3	K	505	K505
1	1	1	0	0	0	3	L	506	L506
1	1	1	0	0	0	3	E	507	E507
1	1	1	0	0	0	3	E	508	E508
0	1	1	0	0	0	2	K	509	K509
0	1	1	0	0	0	2	L	510	L510
0	1	1	0	0	0	2	Q	511	Q511
0	1	1	0	0	0	2	E	512	E512
0	1	1	0	0	0	2	L	513	L513
0	1	1	0	0	0	2	E	514	E514
1	1	1	0	0	0	3	A	515	A515
1	1	1	0	0	0	3	N	516	N516
1	1	1	0	0	0	3	P	517	P517
1	1	1	0	0	0	3	P	518	P518
1	1	1	1	0	0	3	S	519	S519
1	1	1	0	0	0	3	D	520	D520
1	1	1	0	0	0	3	V	521	V521
1	1	1	0	0	1	3	Y	522	Y522
1	1	1	0	0	0	3	L	523	L523
1	1	1	1	0	0	3	S	524	S524
1	1	1	1	0	0	3	S	525	S525
1	1	1	0	0	0	3	R	526	R526
1	1	1	0	0	0	3	D	527	D527
1	1	1	0	0	0	3	R	528	R528
1	1	1	0	0	0	3	Q	529	Q529
1	1	1	0	0	0	3	I	530	I530
1	1	1	0	0	0	3	L	531	L531
1	1	1	0	0	0	3	D	532	D532
1	1	1	0	0	0	3	W	533	W533
1	1	1	0	0	0	3	H	534	H534
1	1	1	0	0	0	3	F	535	F535
1	1	1	0	0	0	3	A	536	A536
1	1	1	0	0	0	3	N	537	N537
1	1	1	0	0	0	3	L	538	L538
1	1	1	0	0	0	3	E	539	E539
1	1	1	0	0	0	3	F	540	F540
1	1	1	0	0	0	3	A	541	A541
1	1	1	0	0	0	3	N	542	N542
1	1	1	0	0	0	3	A	543	A543
1	1	0	0	1	0	2	T	544	T544
1	1	0	0	0	0	2	P	545	P545
1	1	0	0	0	0	2	L	546	L546
1	1	0	1	0	0	2	S	547	S547
1	1	0	0	1	0	2	T	548	T548
1	1	0	0	0	0	2	L	549	L549
1	1	0	1	0	0	2	S	550	S550
1	1	0	0	0	0	2	L	551	L551
1	1	0	0	0	0	2	K	552	K552
1	1	0	0	0	0	2	H	553	H553
1	1	0	0	0	0	2	W	554	W554
1	1	0	0	0	0	2	D	555	D555
1	1	0	0	0	0	2	Q	556	Q556
1	1	0	0	0	0	2	D	557	D557
1	1	0	0	0	0	2	D	558	D558
1	1	0	0	0	0	2	D	559	D559
1	1	0	0	0	0	2	F	560	F560
1	1	0	0	0	0	2	E	561	E561
1	1	0	0	0	0	2	F	562	F562
1	1	0	0	1	0	2	T	563	T563
1	1	0	0	0	0	2	G	564	G564
1	1	0	1	0	0	2	S	565	S565
1	1	0	0	0	0	2	H	566	H566
1	1	0	0	0	0	2	L	567	L567
1	1	0	0	1	0	2	T	568	T568
1	1	0	0	0	0	2	V	569	V569
1	1	0	0	0	0	2	R	570	R570
1	1	0	0	0	0	2	N	571	N571
1	1	0	0	0	0	2	G	572	G572
1	1	0	0	0	1	2	Y	573	Y573
1	1	0	1	0	0	2	S	574	S574
1	1	0	0	0	0	2	C	575	C575
1	1	0	0	0	0	2	V	576	V576
1	1	0	0	0	0	2	P	577	P577
1	1	0	0	0	0	2	V	578	V578
1	1	0	0	0	0	2	A	579	A579
1	1	1	0	0	0	3	L	580	L580
1	1	1	0	0	0	3	A	581	A581
1	1	1	0	0	0	3	E	582	E582
1	1	1	0	0	0	3	G	583	G583
1	1	1	0	0	0	3	L	584	L584
1	1	1	0	0	0	3	D	585	D585
1	1	1	0	0	0	3	I	586	I586
1	1	1	0	0	0	3	K	587	K587
1	1	1	0	0	0	3	L	588	L588
1	1	1	0	0	0	3	N	589	N589
1	1	1	0	1	0	3	T	590	T590
1	1	1	0	0	0	3	A	591	A591
1	1	1	0	0	0	3	V	592	V592
1	1	1	0	0	0	3	R	593	R593
1	1	1	0	0	0	3	Q	594	Q594
1	1	1	0	0	0	3	V	595	V595
1	1	1	0	0	0	3	R	596	R596
1	1	1	0	0	1	3	Y	597	Y597
1	1	1	0	1	0	3	T	598	T598
1	1	1	0	0	0	3	A	599	A599
1	1	1	1	0	0	3	S	600	S600
1	1	1	0	0	0	3	G	601	G601
1	1	1	0	0	0	3	C	602	C602
1	1	1	0	0	0	3	E	603	E603
0	1	1	0	0	0	2	V	604	V604
0	1	1	0	0	0	2	I	605	I605
0	1	1	0	0	0	2	A	606	A606
0	1	1	0	0	0	2	V	607	V607
0	1	1	0	0	0	2	N	608	N608
0	1	1	0	1	0	2	T	609	T609
0	1	1	0	0	0	2	R	610	R610
0	1	1	1	0	0	2	S	611	S611
0	1	1	0	1	0	2	T	612	T612
0	1	1	1	0	0	2	S	613	S613
0	1	1	0	0	0	2	Q	614	Q614
0	1	1	0	1	0	2	T	615	T615
0	1	1	0	0	0	2	F	616	F616
0	1	1	0	0	0	2	I	617	I617
0	1	1	0	0	1	2	Y	618	Y618
0	1	1	0	0	0	2	K	619	K619
0	1	1	0	0	0	2	C	620	C620
0	1	1	0	0	0	2	D	621	D621
0	1	1	0	0	0	2	A	622	A622
0	1	1	0	0	0	2	V	623	V623
0	1	1	0	0	0	2	L	624	L624
0	1	1	0	0	0	2	C	625	C625
0	1	1	0	1	0	2	T	626	T626
0	1	1	0	0	0	2	L	627	L627
0	1	1	0	0	0	2	P	628	P628
0	1	1	0	0	0	2	L	629	L629
0	1	1	0	0	0	2	G	630	G630
0	1	1	0	0	0	2	V	631	V631
0	1	1	0	0	0	2	L	632	L632
0	1	1	0	0	0	2	K	633	K633
0	1	1	0	0	0	2	Q	634	Q634
0	1	1	0	0	0	2	Q	635	Q635
0	1	1	0	0	0	2	P	636	P636
0	1	1	0	0	0	2	P	637	P637
0	1	0	0	0	0	1	A	638	A638
0	1	0	0	0	0	1	V	639	V639
0	1	0	0	0	0	1	Q	640	Q640
0	1	0	0	0	0	1	F	641	F641
0	1	0	0	0	0	1	V	642	V642
0	1	0	0	0	0	1	P	643	P643
0	1	0	0	0	0	1	P	644	P644
0	1	1	0	0	0	2	L	645	L645
0	1	1	0	0	0	2	P	646	P646
0	1	1	0	0	0	2	E	647	E647
0	1	1	0	0	0	2	W	648	W648
0	1	1	0	0	0	2	K	649	K649
0	1	1	0	1	0	2	T	650	T650
0	1	1	1	0	0	2	S	651	S651
0	1	1	0	0	0	2	A	652	A652
0	1	1	0	0	0	2	V	653	V653
0	1	1	0	0	0	2	Q	654	Q654
0	1	1	0	0	0	2	R	655	R655
0	1	1	0	0	0	2	M	656	M656
0	1	1	0	0	0	2	G	657	G657
0	1	1	0	0	0	2	F	658	F658
0	1	1	0	0	0	2	G	659	G659
0	1	1	0	0	0	2	N	660	N660
0	1	1	0	0	0	2	L	661	L661
0	1	1	0	0	0	2	N	662	N662
0	1	1	0	0	0	2	K	663	K663
0	1	1	0	0	0	2	V	664	V664
0	1	1	0	0	0	2	V	665	V665
0	1	1	0	0	0	2	L	666	L666
0	1	1	0	0	0	2	C	667	C667
0	1	1	0	0	0	2	F	668	F668
0	1	1	0	0	0	2	D	669	D669
0	1	1	0	0	0	2	R	670	R670
0	1	1	0	0	0	2	V	671	V671
0	1	1	0	0	0	2	F	672	F672
0	1	1	0	0	0	2	W	673	W673
0	1	1	0	0	0	2	D	674	D674
0	1	1	0	0	0	2	P	675	P675
0	1	1	1	0	0	2	S	676	S676
0	1	1	0	0	0	2	V	677	V677
0	1	1	0	0	0	2	N	678	N678
0	1	1	0	0	0	2	L	679	L679
0	1	1	0	0	0	2	F	680	F680
0	1	1	0	0	0	2	G	681	G681
0	1	1	0	0	0	2	H	682	H682
0	1	1	0	0	0	2	V	683	V683
0	1	1	0	0	0	2	G	684	G684
0	1	1	1	0	0	2	S	685	S685
0	1	1	0	1	0	2	T	686	T686
0	1	1	0	1	0	2	T	687	T687
0	1	1	0	0	0	2	A	688	A688
0	1	1	1	0	0	2	S	689	S689
0	1	1	0	0	0	2	R	690	R690
0	1	1	0	0	0	2	G	691	G691
0	1	1	0	0	0	2	E	692	E692
1	1	1	0	0	0	3	L	693	L693
1	1	1	0	0	0	3	F	694	F694
1	1	1	0	0	0	3	L	695	L695
1	1	1	0	0	0	3	F	696	F696
1	1	1	0	0	0	3	W	697	W697
1	1	1	0	0	0	3	N	698	N698
1	1	1	0	0	0	3	L	699	L699
1	1	1	0	0	1	3	Y	700	Y700
1	1	1	0	0	0	3	K	701	K701
1	0	1	0	0	0	2	A	702	A702
1	0	1	0	0	0	2	P	703	P703
1	0	1	0	0	0	2	I	704	I704
1	0	1	0	0	0	2	L	705	L705
1	0	1	0	0	0	2	L	706	L706
1	0	1	0	0	0	2	A	707	A707
1	0	1	0	0	0	2	L	708	L708
1	0	1	0	0	0	2	V	709	V709
1	0	1	0	0	0	2	A	710	A710
1	0	0	0	0	0	1	G	711	G711
1	0	0	0	0	0	1	E	712	E712
0	0	0	0	0	0	0	A	713	A713
0	0	1	0	0	0	1	A	714	A714
0	0	1	0	0	0	1	G	715	G715
0	0	1	0	0	0	1	I	716	I716
0	0	1	0	0	0	1	M	717	M717
0	0	1	0	0	0	1	E	718	E718
0	0	1	0	0	0	1	N	719	N719
0	0	1	0	0	0	1	I	720	I720
0	0	1	1	0	0	1	S	721	S721
0	0	1	0	0	0	1	D	722	D722
0	0	1	0	0	0	1	D	723	D723
0	0	1	0	0	0	1	V	724	V724
0	0	1	0	0	0	1	I	725	I725
0	0	1	0	0	0	1	V	726	V726
0	0	1	0	0	0	1	G	727	G727
0	0	1	0	0	0	1	R	728	R728
0	1	1	0	0	0	2	C	729	C729
0	1	1	0	0	0	2	L	730	L730
0	1	1	0	0	0	2	A	731	A731
0	1	1	0	0	0	2	I	732	I732
0	1	1	0	0	0	2	L	733	L733
0	1	1	0	0	0	2	K	734	K734
0	1	1	0	0	0	2	G	735	G735
0	1	1	0	0	0	2	I	736	I736
0	1	1	0	0	0	2	F	737	F737
0	1	1	0	0	0	2	G	738	G738
0	1	1	1	0	0	2	S	739	S739
0	1	1	1	0	0	2	S	740	S740
0	1	1	0	0	0	2	A	741	A741
0	1	1	0	0	0	2	V	742	V742
0	1	1	0	0	0	2	P	743	P743
0	1	1	0	0	0	2	Q	744	Q744
0	1	1	0	0	0	2	P	745	P745
0	1	1	0	0	0	2	K	746	K746
0	1	1	0	0	0	2	E	747	E747
0	1	1	0	1	0	2	T	748	T748
0	1	1	0	0	0	2	V	749	V749
0	1	1	0	0	0	2	V	750	V750
0	1	1	1	0	0	2	S	751	S751
0	1	1	0	0	0	2	R	752	R752
0	1	1	0	0	0	2	W	753	W753
0	1	1	0	0	0	2	R	754	R754
0	1	1	0	0	0	2	A	755	A755
0	1	1	0	0	0	2	D	756	D756
0	1	1	0	0	0	2	P	757	P757
0	1	1	0	0	0	2	W	758	W758
0	1	1	0	0	0	2	A	759	A759
0	1	1	0	0	0	2	R	760	R760
0	0	1	0	0	0	1	G	761	G761
0	0	1	1	0	0	1	S	762	S762
0	0	1	0	0	1	1	Y	763	Y763
0	0	1	1	0	0	1	S	764	S764
0	0	1	0	0	1	1	Y	765	Y765
0	0	1	0	0	0	1	V	766	V766
0	0	1	0	0	0	1	A	767	A767
0	0	1	0	0	0	1	A	768	A768
0	0	1	0	0	0	1	G	769	G769
0	0	1	1	0	0	1	S	770	S770
0	0	1	1	0	0	1	S	771	S771
0	0	1	0	0	0	1	G	772	G772
0	0	1	0	0	0	1	N	773	N773
0	0	1	0	0	0	1	D	774	D774
0	0	1	0	0	1	1	Y	775	Y775
0	0	1	0	0	0	1	D	776	D776
0	0	1	0	0	0	1	L	777	L777
0	0	1	0	0	0	1	M	778	M778
0	0	1	0	0	0	1	A	779	A779
0	0	1	0	0	0	1	Q	780	Q780
0	0	1	0	0	0	1	P	781	P781
0	0	0	0	0	0	0	I	782	I782
0	0	0	0	1	0	0	T	783	T783
0	0	0	0	0	0	0	P	784	P784
0	0	0	0	0	0	0	G	785	G785
0	0	0	0	0	0	0	P	786	P786
0	0	0	1	0	0	0	S	787	S787
0	0	0	0	0	0	0	I	788	I788
0	0	0	0	0	0	0	P	789	P789
0	0	0	0	0	0	0	G	790	G790
0	0	0	0	0	0	0	A	791	A791
0	0	0	0	0	0	0	P	792	P792
0	0	0	0	0	0	0	Q	793	Q793
0	0	0	0	0	0	0	P	794	P794
0	0	1	0	0	0	1	I	795	I795
0	0	1	0	0	0	1	P	796	P796
0	0	1	0	0	0	1	R	797	R797
0	1	1	0	0	0	2	L	798	L798
0	1	1	0	0	0	2	F	799	F799
0	1	1	0	0	0	2	F	800	F800
0	1	1	0	0	0	2	A	801	A801
0	1	1	0	0	0	2	G	802	G802
0	1	1	0	0	0	2	E	803	E803
1	1	1	0	0	0	3	H	804	H804
1	1	1	0	1	0	3	T	805	T805
1	1	1	0	0	0	3	I	806	I806
1	1	1	0	0	0	3	R	807	R807
1	1	1	0	0	0	3	N	808	N808
1	1	1	0	0	1	3	Y	809	Y809
1	1	1	0	0	0	3	P	810	P810
1	1	1	0	0	0	3	A	811	A811
1	1	1	0	1	0	3	T	812	T812
1	1	1	0	0	0	3	V	813	V813
1	1	1	0	0	0	3	H	814	H814
1	1	1	0	0	0	3	G	815	G815
1	1	1	0	0	0	3	A	816	A816
1	1	1	0	0	0	3	L	817	L817
1	1	1	0	0	0	3	L	818	L818
1	1	1	1	0	0	3	S	819	S819
1	1	1	0	0	0	3	G	820	G820
1	1	1	0	0	0	3	L	821	L821
1	1	1	0	0	0	3	R	822	R822
1	1	1	0	0	0	3	E	823	E823
0	1	1	0	0	0	2	A	824	A824
0	1	1	0	0	0	2	G	825	G825
0	1	1	0	0	0	2	R	826	R826
0	1	1	0	0	0	2	I	827	I827
0	1	1	0	0	0	2	A	828	A828
0	1	1	0	0	0	2	D	829	D829
0	1	1	0	0	0	2	Q	830	Q830
0	1	1	0	0	0	2	F	831	F831
0	1	1	0	0	0	2	L	832	L832
0	1	1	0	0	0	2	G	833	G833
0	1	1	0	0	0	2	A	834	A834
0	1	1	0	0	0	2	M	835	M835
0	1	1	0	0	1	2	Y	836	Y836
0	1	1	0	1	0	2	T	837	T837
0	1	1	0	0	0	2	L	838	L838
0	1	1	0	0	0	2	P	839	P839
0	1	1	0	0	0	2	R	840	R840
0	1	1	0	0	0	2	Q	841	Q841
0	1	1	0	0	0	2	A	842	A842
0	1	0	0	1	0	1	T	843	T843
0	1	0	0	0	0	1	P	844	P844
0	1	0	0	0	0	1	G	845	G845
0	1	0	0	0	0	1	V	846	V846
0	1	0	0	0	0	1	P	847	P847
0	1	0	0	0	0	1	A	848	A848
0	1	1	0	0	0	2	Q	849	Q849
0	1	1	0	0	0	2	Q	850	Q850
0	1	1	1	0	0	2	S	851	S851
0	1	1	0	0	0	2	P	852	P852
0	1	1	1	0	0	2	S	853	S853
0	1	1	0	0	0	2	M	854	M854
0	1	1	0	0	1	2	Y	855	Y855
0	1	1	0	0	0	2	L	856	L856
0	1	1	0	0	0	2	E	857	E857
0	1	1	0	0	0	2	H	858	H858
0	1	1	0	0	0	2	H	859	H859
0	1	1	0	0	0	2	H	860	H860
0	1	1	0	0	0	2	H	861	H861
0	1	1	0	0	0	2	H	862	H862
0	1	1	0	0	0	2	H	863	H863
