# Supplementary material for: The kinase NEK6 positively regulates LSD1 activity and accumulation in local chromatin sub-compartments
Source: Commun Biol. 2024 Nov 10;7:1483. doi: 10.1038/s42003-024-07199-x (PMC11551153; doi:10.1038/s42003-024-07199-x)
Supplement: Supplementary file 14 — Supplementary Data [file 42003_2024_7199_MOESM14_ESM.xlsx]

## Sheet: Figure 1b
time [days]	shCtrl			shLSD1			shNek6.1			shNek6.2
	rep1	rep2	rep3	rep1	rep2	rep3	rep1	rep2	rep3	rep1	rep2	rep3
0	1	1	1	1	1	1	1	1	1	1	1	1
1	0.688342	0.613218	0.664309	0.764159	0.74904	0.749006	0.658411	0.685287	0.689858	0.642525	0.621442	0.679242
2	0.375186	0.333514	0.323309	0.489882	0.454232	0.471739	0.390516	0.36208	0.401068	0.424006	0.361269	0.410093
3	0.167054	0.200462	0.148806	0.284173	0.321106	0.298405	0.190026	0.223032	0.286723	0.197783	0.221518	0.287999
4	0.104738	0.13111	0.074236	0.22854	0.247055	0.24376	0.133169	0.143928	0.194336	0.139546	0.162311	0.231092
7	0.136432	0.11399	0.06212	0.350218	0.232129	0.222987	0.201798	0.129952	0.240002	0.168147	0.1542	0.28861
9	0.115778	0.121552	0.055588	0.258849	0.234707	0.223044	0.165209	0.127077	0.236315	0.174675	0.157664	0.269405
11	0.082011	0.093706	0.044035	0.230065	0.216659	0.193482	0.112733	0.10976	0.238411	0.109984	0.150151	0.300415

## Sheet: Figure 2c
	MDESLANLSEDE				MDEpSLANLSEDE
LSD1	66434000	72013000	1975500000	2038300000	0	0	0	0
LSD1 + NEK6	323810000	292030000	754080000	1204200000	4857300	10433000	5687900	0

## Sheet: Figure 2d
WT	S126A
1.00228	0.472471
1.03404	0.404756
0.966006	0.493314

## Sheet: Figure 2e
WT	S126A
1.08679	0.095326
0.94907	0.091865
0.964139	-0.0151

## Sheet: Figure 3a
res. no.	VSL2
1	0.959931
2	0.959543
3	0.959551
4	0.957847
5	0.955937
6	0.954708
7	0.954162
8	0.953578
9	0.948798
10	0.949451
11	0.949954
12	0.947901
13	0.950062
14	0.951456
15	0.95213
16	0.947323
17	0.950131
18	0.952118
19	0.955824
20	0.95834
21	0.960691
22	0.959642
23	0.961447
24	0.963567
25	0.964494
26	0.965243
27	0.965092
28	0.966042
29	0.966958
30	0.966936
31	0.96789
32	0.969617
33	0.970177
34	0.971263
35	0.973051
36	0.974363
37	0.97549
38	0.976598
39	0.977411
40	0.977508
41	0.97735
42	0.977952
43	0.978428
44	0.978757
45	0.979203
46	0.979082
47	0.979555
48	0.980484
49	0.981462
50	0.982182
51	0.982657
52	0.983196
53	0.983969
54	0.984815
55	0.98557
56	0.986396
57	0.987062
58	0.987617
59	0.988496
60	0.98932
61	0.990152
62	0.990828
63	0.991551
64	0.992154
65	0.99273
66	0.993261
67	0.993604
68	0.993653
69	0.993504
70	0.993584
71	0.993691
72	0.993934
73	0.993994
74	0.993887
75	0.993906
76	0.993672
77	0.993616
78	0.993227
79	0.992706
80	0.992207
81	0.991609
82	0.991328
83	0.991138
84	0.990842
85	0.990108
86	0.98936
87	0.987881
88	0.986561
89	0.985501
90	0.984282
91	0.982696
92	0.981233
93	0.980476
94	0.979054
95	0.976798
96	0.973628
97	0.970688
98	0.968807
99	0.966011
100	0.964538
101	0.96301
102	0.959629
103	0.956143
104	0.953735
105	0.952479
106	0.952316
107	0.95107
108	0.949564
109	0.949654
110	0.949426
111	0.948698
112	0.949327
113	0.948905
114	0.948112
115	0.947781
116	0.947044
117	0.9472
118	0.949154
119	0.950446
120	0.950079
121	0.950477
122	0.953424
123	0.9541
124	0.954477
125	0.956635
126	0.959011
127	0.962534
128	0.965958
129	0.966764
130	0.968333
131	0.969994
132	0.97221
133	0.974801
134	0.978402
135	0.981465
136	0.983757
137	0.986268
138	0.988104
139	0.989386
140	0.990171
141	0.990859
142	0.991673
143	0.99249
144	0.993108
145	0.99386
146	0.994243
147	0.994674
148	0.995071
149	0.995461
150	0.995924
151	0.996418
152	0.99687
153	0.997373
154	0.997743
155	0.998041
156	0.998487
157	0.998575
158	0.998656
159	0.998713
160	0.998741
161	0.998696
162	0.998532
163	0.99805
164	0.997522
165	0.99689
166	0.995744
167	0.99342
168	0.991001
169	0.98776
170	0.984583
171	0.981112
172	0.97856
173	0.975253
174	0.971768
175	0.967531
176	0.960147
177	0.950147
178	0.936395
179	0.918134
180	0.895308
181	0.872084
182	0.84976
183	0.827906
184	0.809117
185	0.785988
186	0.768645
187	0.751689
188	0.728987
189	0.701747
190	0.674048
191	0.652807
192	0.62138
193	0.571544
194	0.523946
195	0.473664
196	0.411634
197	0.393435
198	0.368214
199	0.327457
200	0.328856
201	0.320281
202	0.322499
203	0.332843
204	0.358846
205	0.362465
206	0.33373
207	0.313626
208	0.290557
209	0.246412
210	0.21554
211	0.196887
212	0.174143
213	0.147699
214	0.111145
215	0.09529
216	0.098009
217	0.090051
218	0.097211
219	0.090948
220	0.090523
221	0.102456
222	0.111952
223	0.131559
224	0.143263
225	0.160824
226	0.172166
227	0.173589
228	0.161473
229	0.166669
230	0.178567
231	0.175788
232	0.192375
233	0.208967
234	0.218791
235	0.224609
236	0.247709
237	0.279929
238	0.313582
239	0.375689
240	0.407142
241	0.428612
242	0.414102
243	0.425921
244	0.395621
245	0.368514
246	0.352232
247	0.360643
248	0.324447
249	0.281396
250	0.264481
251	0.243037
252	0.225107
253	0.23361
254	0.254182
255	0.263287
256	0.283576
257	0.299929
258	0.294476
259	0.270429
260	0.255077
261	0.213842
262	0.165307
263	0.130548
264	0.120828
265	0.112858
266	0.107906
267	0.111489
268	0.121683
269	0.138047
270	0.171298
271	0.220641
272	0.300539
273	0.373961
274	0.457753
275	0.504039
276	0.538075
277	0.526896
278	0.524208
279	0.49877
280	0.444203
281	0.39212
282	0.351759
283	0.307362
284	0.258484
285	0.227466
286	0.222123
287	0.217713
288	0.209848
289	0.227007
290	0.242487
291	0.261119
292	0.315377
293	0.345811
294	0.351887
295	0.356328
296	0.372636
297	0.337409
298	0.321341
299	0.306237
300	0.279564
301	0.250433
302	0.237235
303	0.223096
304	0.205262
305	0.20943
306	0.204025
307	0.203274
308	0.232065
309	0.26871
310	0.291525
311	0.322111
312	0.362724
313	0.346863
314	0.338094
315	0.340972
316	0.33714
317	0.317211
318	0.320175
319	0.307847
320	0.280369
321	0.273168
322	0.26164
323	0.256114
324	0.249115
325	0.246715
326	0.221497
327	0.199538
328	0.186661
329	0.177852
330	0.166356
331	0.160021
332	0.157056
333	0.153188
334	0.153909
335	0.166338
336	0.191791
337	0.227426
338	0.256142
339	0.287136
340	0.306326
341	0.327571
342	0.336908
343	0.345745
344	0.335722
345	0.344459
346	0.34503
347	0.361077
348	0.379001
349	0.381989
350	0.376715
351	0.380122
352	0.388737
353	0.401064
354	0.410429
355	0.417052
356	0.412506
357	0.406579
358	0.421521
359	0.441312
360	0.438852
361	0.443907
362	0.452759
363	0.413952
364	0.406374
365	0.428527
366	0.441588
367	0.48156
368	0.509454
369	0.527866
370	0.549725
371	0.584413
372	0.620026
373	0.651086
374	0.681598
375	0.687353
376	0.665708
377	0.627685
378	0.605906
379	0.573549
380	0.559427
381	0.527753
382	0.483088
383	0.455789
384	0.417993
385	0.371584
386	0.351155
387	0.347052
388	0.328767
389	0.333648
390	0.351817
391	0.338538
392	0.311822
393	0.293314
394	0.280865
395	0.258603
396	0.265904
397	0.271487
398	0.269869
399	0.272818
400	0.288659
401	0.291253
402	0.289834
403	0.31037
404	0.327378
405	0.319611
406	0.347095
407	0.357217
408	0.338037
409	0.312374
410	0.293031
411	0.259028
412	0.239075
413	0.219786
414	0.211019
415	0.22164
416	0.216337
417	0.232669
418	0.257385
419	0.310359
420	0.360409
421	0.405818
422	0.452683
423	0.517407
424	0.551714
425	0.566787
426	0.600476
427	0.623806
428	0.614802
429	0.61288
430	0.59602
431	0.595705
432	0.599289
433	0.633071
434	0.621093
435	0.651459
436	0.687495
437	0.678134
438	0.691628
439	0.738094
440	0.745285
441	0.763256
442	0.776112
443	0.784125
444	0.787977
445	0.789529
446	0.766404
447	0.765083
448	0.756221
449	0.778876
450	0.746203
451	0.739724
452	0.722485
453	0.741345
454	0.745724
455	0.755534
456	0.760059
457	0.749974
458	0.735359
459	0.713579
460	0.711192
461	0.705328
462	0.681645
463	0.691547
464	0.70384
465	0.697029
466	0.709909
467	0.706126
468	0.688494
469	0.680111
470	0.675295
471	0.655544
472	0.63671
473	0.614715
474	0.581515
475	0.541568
476	0.489344
477	0.499966
478	0.515212
479	0.536818
480	0.51398
481	0.532983
482	0.566951
483	0.577671
484	0.589122
485	0.585652
486	0.577763
487	0.569407
488	0.588786
489	0.586965
490	0.57916
491	0.572033
492	0.568227
493	0.564641
494	0.582823
495	0.626638
496	0.638854
497	0.644334
498	0.656426
499	0.664939
500	0.656729
501	0.661018
502	0.675038
503	0.690005
504	0.686876
505	0.698828
506	0.725486
507	0.713001
508	0.703932
509	0.696707
510	0.704533
511	0.682488
512	0.672324
513	0.649157
514	0.628238
515	0.60561
516	0.605968
517	0.586197
518	0.577087
519	0.583643
520	0.559881
521	0.533783
522	0.502381
523	0.48421
524	0.455875
525	0.423507
526	0.38617
527	0.346299
528	0.308212
529	0.279342
530	0.242679
531	0.223956
532	0.185721
533	0.161359
534	0.135197
535	0.140293
536	0.145332
537	0.160246
538	0.173823
539	0.20783
540	0.23427
541	0.268261
542	0.296208
543	0.327941
544	0.329917
545	0.339298
546	0.337068
547	0.334877
548	0.349571
549	0.353785
550	0.398165
551	0.399567
552	0.414887
553	0.412414
554	0.412038
555	0.422926
556	0.470393
557	0.507414
558	0.535579
559	0.534977
560	0.518273
561	0.480703
562	0.427799
563	0.398183
564	0.348074
565	0.320237
566	0.293492
567	0.26671
568	0.263968
569	0.277015
570	0.268846
571	0.240954
572	0.222289
573	0.179625
574	0.144956
575	0.119222
576	0.114063
577	0.110034
578	0.106037
579	0.109202
580	0.11033
581	0.125211
582	0.1501
583	0.167076
584	0.183104
585	0.189581
586	0.19695
587	0.202243
588	0.199436
589	0.186087
590	0.172874
591	0.171578
592	0.178796
593	0.180119
594	0.199992
595	0.21149
596	0.202914
597	0.184048
598	0.185301
599	0.170671
600	0.156482
601	0.16471
602	0.168726
603	0.17591
604	0.196305
605	0.230535
606	0.254067
607	0.265717
608	0.292757
609	0.297453
610	0.297628
611	0.29801
612	0.30002
613	0.284016
614	0.25467
615	0.211804
616	0.172595
617	0.139351
618	0.100184
619	0.082484
620	0.072232
621	0.064666
622	0.05649
623	0.05282
624	0.055079
625	0.057376
626	0.069758
627	0.083013
628	0.110712
629	0.137487
630	0.17275
631	0.235153
632	0.285995
633	0.323574
634	0.361403
635	0.400377
636	0.371308
637	0.36221
638	0.365155
639	0.335138
640	0.292582
641	0.288172
642	0.280936
643	0.257514
644	0.26891
645	0.299135
646	0.310983
647	0.33124
648	0.357662
649	0.349844
650	0.330992
651	0.32432
652	0.289875
653	0.241043
654	0.245451
655	0.246645
656	0.233587
657	0.231238
658	0.222041
659	0.188042
660	0.162244
661	0.14049
662	0.11783
663	0.096945
664	0.076039
665	0.05526
666	0.036895
667	0.029833
668	0.029625
669	0.032223
670	0.035559
671	0.039794
672	0.046005
673	0.06799
674	0.09172
675	0.114278
676	0.141064
677	0.158348
678	0.167639
679	0.198367
680	0.248956
681	0.296168
682	0.350979
683	0.422864
684	0.458501
685	0.474755
686	0.508608
687	0.515446
688	0.452801
689	0.409163
690	0.348826
691	0.248707
692	0.165415
693	0.124283
694	0.074758
695	0.042486
696	0.032951
697	0.028002
698	0.025829
699	0.025638
700	0.028136
701	0.030446
702	0.033761
703	0.04069
704	0.043791
705	0.050572
706	0.065086
707	0.076081
708	0.086441
709	0.108199
710	0.142177
711	0.160487
712	0.200839
713	0.234911
714	0.271362
715	0.292865
716	0.321004
717	0.321467
718	0.319868
719	0.315428
720	0.292246
721	0.249279
722	0.212964
723	0.172866
724	0.118787
725	0.082899
726	0.069607
727	0.052257
728	0.041203
729	0.037528
730	0.038077
731	0.045428
732	0.067357
733	0.083093
734	0.099598
735	0.126916
736	0.163637
737	0.193756
738	0.254218
739	0.329903
740	0.377173
741	0.407085
742	0.474675
743	0.543438
744	0.562362
745	0.602035
746	0.590935
747	0.529896
748	0.460434
749	0.380749
750	0.307035
751	0.264379
752	0.246893
753	0.232641
754	0.242373
755	0.276399
756	0.310636
757	0.316592
758	0.313241
759	0.334001
760	0.333594
761	0.339513
762	0.370954
763	0.396909
764	0.426623
765	0.456347
766	0.481165
767	0.496615
768	0.508566
769	0.529615
770	0.544074
771	0.553657
772	0.55664
773	0.544747
774	0.539133
775	0.525301
776	0.489583
777	0.452256
778	0.443681
779	0.420428
780	0.438938
781	0.475765
782	0.493725
783	0.517114
784	0.566664
785	0.612752
786	0.623975
787	0.644972
788	0.673002
789	0.634036
790	0.599344
791	0.579846
792	0.532845
793	0.462385
794	0.415005
795	0.367955
796	0.347619
797	0.318445
798	0.29653
799	0.278766
800	0.263977
801	0.246122
802	0.239966
803	0.243116
804	0.242188
805	0.260434
806	0.281267
807	0.305171
808	0.317301
809	0.316405
810	0.298555
811	0.267165
812	0.239902
813	0.225069
814	0.222352
815	0.228529
816	0.244361
817	0.269933
818	0.288172
819	0.297589
820	0.319825
821	0.332294
822	0.30996
823	0.316566
824	0.320519
825	0.311321
826	0.290377
827	0.286366
828	0.275087
829	0.251862
830	0.247248
831	0.258127
832	0.249154
833	0.249388
834	0.255242
835	0.282986
836	0.303111
837	0.376988
838	0.405958
839	0.467652
840	0.531956
841	0.550473
842	0.591568
843	0.621017
844	0.666028
845	0.69855
846	0.727593
847	0.755545
848	0.776121
849	0.787523
850	0.811375
851	0.824063
852	0.824019
853	0.843408
854	0.847758

## Sheet: Figure 3b
[nm]	a-helix REF	b-sheet REF	IDR-His_meas
240	-0.28963	0.464	-0.78099
239	-0.38203	0.588	-0.84833
238	-0.495	0.696	-0.91964
237	-0.6303	0.768	-1.04996
236	-0.7887	0.8	-1.09881
235	-0.9735	0.844	-1.15387
234	-1.1715	0.928	-1.19673
233	-1.3365	1.032	-1.2453
232	-1.55925	1.188	-1.40604
231	-1.77375	0.876	-1.60853
230	-1.98	1.264	-1.73128
229	-2.20275	1.152	-1.85398
228	-2.3925	1.248	-1.90461
227	-2.574	1.088	-1.89646
226	-2.739	0.924	-1.96612
225	-2.92875	0.712	-2.09829
224	-3.0525	0.372	-2.16266
223	-3.09375	0.16	-2.1771
222	-3.0855	0.14	-2.18207
221	-3.04425	-0.416	-2.26501
220	-2.95482	-0.716	-2.40207
219	-2.90598	-0.996	-2.54657
218	-2.83459	-1.328	-2.66743
217	-2.8105	-1.588	-2.7983
216	-2.75616	-1.82	-2.87751
215	-2.7335	-1.972	-3.00143
214	-2.7181	-2.076	-3.20964
213	-2.7324	-2.068	-3.37919
212	-2.79312	-2	-3.58514
211	-2.79004	-1.776	-3.9338
210	-2.8006	-1.508	-4.32507
209	-2.7225	-1.38	-4.86452
208	-2.574	-1.256	-5.38185
207	-2.33728	-0.96	-5.67343
206	-1.99584	-0.608	-6.0058
205	-1.46674	-0.248	-6.3051
204	-0.8294	0.22	-6.44669
203	-0.02992	0.54	-6.52225
202	0.66011	0.904	-6.46157
201	1.936	1.972	-6.13031
200	3.31034	3.22	-5.82864
199	4.13644	3.756	-5.33032
198	5.2338	3.832	-4.46092
197	6.20004	3.424	-3.42002
196	7.06398	2.608	-2.31242
195	7.6076	1.692	-1.18224
194	7.99216	0.208	-0.3673
193	8.1092	-1.22	0.279084
192	7.96708	-2.764	0.48737
191	7.58252	-3.768	1.13396
190	7.00568	-4.92	1.17227

## Sheet: Figure 3g
	before	after	before_norm	after_norm
1	3.688	5.647	1	1.531
2	7.014	11.752	1	1.676
3	3.507	4.249	1	1.212

## Sheet: Figure 4a
time [min]	WT			S126E			mVenus
1	0.038333	0.021333	0.025333	0.051333	0.065333	0.049333	0.003333	0.012333	0.017333
2	0.043667	0.028667	0.030667	0.060667	0.071667	0.055667	0.003667	0.012667	0.015667
3	0.047333	0.034333	0.034333	0.067333	0.078333	0.061333	0.003333	0.012333	0.014333
4	0.05	0.038	0.037	0.073	0.084	0.067	0.003	0.012	0.014
5	0.053	0.041	0.039	0.079	0.09	0.072	0.003	0.013	0.014
6	0.054667	0.044667	0.040667	0.083667	0.095667	0.076667	0.002667	0.012667	0.013667
7	0.056333	0.046333	0.042333	0.088333	0.100333	0.081333	0.002333	0.012333	0.013333
8	0.057	0.049	0.044	0.093	0.105	0.085	0.002	0.012	0.013
9	0.059	0.051	0.045	0.097	0.109	0.089	0.002	0.012	0.012
10	0.060667	0.053667	0.047667	0.101667	0.112667	0.092667	0.002667	0.013667	0.012667
11	0.062	0.056	0.049	0.105	0.117	0.096	0.003	0.014	0.013
12	0.063333	0.058333	0.050333	0.108333	0.120333	0.099333	0.003333	0.014333	0.013333
13	0.063333	0.060333	0.051333	0.111333	0.123333	0.103333	0.003333	0.014333	0.014333
14	0.064333	0.061333	0.052333	0.113333	0.125333	0.105333	0.004333	0.014333	0.015333
15	0.064333	0.063333	0.053333	0.115333	0.127333	0.108333	0.004333	0.014333	0.015333
16	0.065333	0.065333	0.054333	0.117333	0.129333	0.110333	0.004333	0.014333	0.015333
17	0.066333	0.067333	0.055333	0.120333	0.131333	0.113333	0.004333	0.014333	0.015333
18	0.067333	0.068333	0.056333	0.122333	0.133333	0.115333	0.004333	0.014333	0.015333
19	0.068333	0.070333	0.056333	0.124333	0.134333	0.117333	0.004333	0.014333	0.016333
20	0.069333	0.071333	0.057333	0.126333	0.136333	0.119333	0.004333	0.014333	0.015333
21	0.070333	0.073333	0.058333	0.127333	0.137333	0.121333	0.004333	0.014333	0.015333
22	0.070333	0.074333	0.058333	0.129333	0.139333	0.123333	0.004333	0.014333	0.015333
23	0.071333	0.075333	0.058333	0.131333	0.140333	0.124333	0.004333	0.014333	0.015333
24	0.072333	0.076333	0.059333	0.132333	0.141333	0.126333	0.004333	0.014333	0.015333
25	0.073333	0.077333	0.059333	0.134333	0.142333	0.128333	0.004333	0.014333	0.015333
26	0.073667	0.078667	0.059667	0.135667	0.143667	0.129667	0.004667	0.014667	0.015667
27	0.075	0.079	0.061	0.137	0.145	0.132	0.005	0.015	0.016
28	0.076	0.08	0.062	0.138	0.146	0.133	0.006	0.016	0.016
29	0.077	0.081	0.063	0.139	0.147	0.134	0.006	0.016	0.016
30	0.077	0.082	0.064	0.14	0.148	0.136	0.006	0.016	0.016
31	0.078	0.083	0.064	0.141	0.149	0.137	0.006	0.016	0.016

## Sheet: Figure 4b
time (sec)	WT
	1	1	1	2	2	3	3	3	4	4	4	5	5	6	6	6	7	7	7	8	8	8	9	9	9	10	10	10	11	11	11	12	12	12	13	13	13
-2.5	0.97473	0.97463	1.04433	0.976772	0.981179	0.977517	0.964917	0.969967	0.973874	0.966516	0.983109	0.982896	0.97368	0.976291	0.977078	1.00277	0.973611	0.986312	0.984683	0.979768	0.997557	0.986569	0.970562	0.949387	0.963376	0.988704	0.986474	1.009	0.971315	0.975037	0.96819	0.981699	0.991545		0.962633	0.951104	0.991395	0.985808	0.976442	0.934043	0.977437	0.930956	0.992744	0.973874	0.966516	0.983109	0.968133	0.954978	0.951205
-2	0.989414	1.02224	0.990039	0.97646	0.982538	0.996655	0.978061	0.994597	1.00285	0.974851	0.980116	0.993243	0.973166	0.989491	0.989816	1.00991	0.988216	0.988613	0.997534	0.983075	0.988435	0.989772	0.97756	1.00228	0.997214	0.99454	0.995524	0.996524	0.991521	0.989947	1.00666	0.987966	0.962564		0.986635	0.978524	1.00263	0.982229	0.986134	0.950276	0.978868	1.00055	0.984992	1.00285	0.974851	0.980116	1.00469	0.977864	0.973689
-1.5	1.01955	0.991314	0.984387	1.0332	1.02792	1.01199	1.03519	1.0007	1.01071	1.0286	1.03751	1.01624	1.02001	1.02807	1.02537	0.98418	1.01304	1.02074	1.00188	1.01211	1.01629	1.01318	1.02247	1.0222	1.02447	1.0113	1.01092	0.982938	1.01487	1.01998	1.01386	1.01487	1.02497		1.04437	1.03712	1.00465	1.0138	1.02367	1.08445	1.00612	1.04701	1.00939	1.01071	1.0286	1.03751	1.01206	1.0329	1.03435
-1	1.01643	1.01194	0.981357	1.01368	1.00852	1.01392	1.02155	1.03479	1.0126	1.02985	0.999209	1.00752	1.03301	1.00619	1.00772	1.00312	1.02534	1.00447	1.01581	1.02523	0.997656	1.01042	1.0293	1.02612	1.01531	1.00547	1.00696	1.01164	1.02229	1.01512	1.01126	1.01549	1.02076		1.00586	1.03332	1.00135	1.01838	1.0141	1.03072	1.03733	1.02111	1.0128	1.0126	1.02985	0.999209	1.01507	1.03421	1.0404
-0.5	1.01136	1.01272	0.984761	1.01113	1.00545	1.00445	1.0148	1.06574	0.99734	1.02497	1.00075	1.02431	1.01532	0.996296	1.00426	0.963714	1.03451	1.01153	1.00551	1.01224	0.993486	1.00526	1.0392	1.02939	1.00965	0.995247	1.01887	0.986059	1.02478	1.02344	1.0243	0.998961	1.00581		1.01833	1.01686	1.01192	1.04114	1.02863	1.08743	0.990172	1.02744	1.03028	0.99734	1.02497	1.00075	1.00533	1.05788	1.00852
0	0	0	0	0	0	0	0	0	0	0	0	0	0	0	0	0	0	0	0	0	0	0	0	0	0	0	0	0	0	0	0	0	0		0	0	0	0	0	0	0	0	0	0	0	0	0	0	0
0.5	0.033774	0.040968	0.05565	0.058056	0.039079	0.049595	0.057801	0.046489	0.036609	0.020661	0.034797	0.043742	0.029721	0.029987	0.016088	0.057393	0.038757	0.03784	0.028476	0.044876	0.062459	0.056309	0.042881	0.051278	0.023637	0.01384	0.048108	0.031406	-0.001674	0.008098	0.028297	0.000896	0.011293		0.029838	0.033053	0.037721	0.065118	0.101881	0.115485	0.047711	0.067765	0.092805	0.036609	0.020661	0.034797	0.01951	0.031453	0.042096
1	0.078442	0.069573	0.130578	0.123206	0.127117	0.077208	0.112041	0.123856	0.070727	0.063455	0.065065	0.08843	0.075771	0.056042	0.056703	0.074893	0.095161	0.053655	0.084763	0.079473	0.095314	0.093799	0.093097	0.1075	0.066881	0.059161	0.074564	0.054897	0.046345	0.063318	0.075934	0.03082	0.04058		0.087045	0.085722	0.07243	0.209309	0.173132	0.262451	0.130138	0.197197	0.130568	0.070727	0.063455	0.065065	0.036451	0.055983	0.077797
1.5	0.063494	0.092987	0.11542	0.161906	0.151784	0.117607	0.161982	0.158961	0.099353	0.091626	0.093272	0.111125	0.099175	0.092334	0.086041	0.122652	0.127656	0.09349	0.097991	0.112926	0.145417	0.114075	0.140723	0.123343	0.100428	0.083496	0.091438	0.076632	0.091652	0.086483	0.089105	0.05487	0.086293		0.124494	0.102374	0.108296	0.22891	0.213372	0.310153	0.179872	0.288934	0.246655	0.099353	0.091626	0.093272	0.061531	0.060574	0.076813
2	0.112497	0.089964	0.168712	0.183238	0.189353	0.137368	0.186911	0.238313	0.131065	0.108427	0.138194	0.152461	0.110032	0.126224	0.109049	0.146058	0.163376	0.116538	0.150336	0.135813	0.173273	0.15185	0.163258	0.134904	0.115191	0.098016	0.118695	0.103407	0.093258	0.095787	0.102354	0.061612	0.104904		0.169262	0.124856	0.12595	0.279117	0.272554	0.329469	0.200494	0.326738	0.267959	0.131065	0.108427	0.138194	0.060177	0.074322	0.118943
2.5	0.120142	0.116897	0.191402	0.242002	0.218073	0.159658	0.205973	0.252633	0.151935	0.117519	0.140255	0.172679	0.142899	0.126587	0.128364	0.178309	0.194621	0.138395	0.182894	0.153118	0.182664	0.16284	0.18642	0.15649	0.123606	0.120004	0.161972	0.122846	0.107748	0.083398	0.141702	0.082793	0.125231		0.190672	0.162242	0.139566	0.322127	0.302762	0.406714	0.248947	0.35534	0.315709	0.151935	0.117519	0.140255	0.080849	0.092963	0.112529
3	0.163905	0.106733	0.212298	0.276568	0.246919	0.180842	0.246043	0.293441	0.184909	0.13897	0.166179	0.20178	0.157263	0.158514	0.141573	0.194649	0.226341	0.163299	0.192366	0.178188	0.196753	0.182305	0.210376	0.181532	0.150265	0.127982	0.165285	0.141471	0.147517	0.107882	0.144271	0.113912	0.161369		0.223168	0.183779	0.171414	0.3661	0.333904	0.458092	0.273978	0.433601	0.427332	0.184909	0.13897	0.166179	0.068091	0.083378	0.100763
3.5	0.163221	0.143796	0.224765	0.298072	0.277893	0.196636	0.251148	0.332595	0.19893	0.161986	0.189983	0.202834	0.180705	0.180081	0.147401	0.228217	0.2279	0.177161	0.234715	0.193958	0.231103	0.207664	0.222751	0.215523	0.153284	0.158648	0.190786	0.171871	0.148084	0.134609	0.158316	0.146889	0.16982		0.23129	0.182633	0.185541	0.388492	0.329254	0.484566	0.314458	0.443994	0.467863	0.19893	0.161986	0.189983	0.117241	0.112407	0.151511
4	0.186193	0.128309	0.252971	0.313388	0.307374	0.22594	0.303391	0.362956	0.242073	0.1684	0.211488	0.232761	0.18251	0.200889	0.177902	0.232657	0.261423	0.196657	0.251218	0.201067	0.252591	0.231956	0.259424	0.224546	0.168965	0.174483	0.199085	0.17876	0.148579	0.129599	0.166785	0.146626	0.186989		0.235067	0.201623	0.211892	0.390949	0.382169	0.522903	0.346846	0.454579	0.440529	0.242073	0.1684	0.211488	0.121037	0.096186	0.127654
4.5	0.208173	0.160191	0.279334	0.348623	0.345446	0.237535	0.325947	0.373458	0.234325	0.178599	0.223291	0.239788	0.196233	0.196611	0.184114	0.227672	0.279734	0.222579	0.295158	0.22236	0.278218	0.245089	0.253082	0.212111	0.186684	0.19872	0.195294	0.188453	0.177592	0.150747	0.174245	0.146217	0.202479		0.23164	0.221101	0.225198	0.442094	0.405304	0.56165	0.354636	0.521389	0.538547	0.234325	0.178599	0.223291	0.088604	0.103731	0.136923
5	0.238602	0.161937	0.32026	0.368536	0.350007	0.258938	0.337217	0.39083	0.261384	0.193216	0.238878	0.261013	0.219935	0.215193	0.192265	0.265143	0.303186	0.227177	0.283267	0.24022	0.278443	0.253681	0.283945	0.233942	0.193222	0.201542	0.219269	0.187186	0.183614	0.153512	0.191726	0.148681	0.21531		0.257282	0.226601	0.227493	0.463967	0.403893	0.552917	0.383005	0.519496	0.450731	0.261384	0.193216	0.238878	0.113737	0.124268	0.153718
5.5	0.237647	0.199216	0.314858	0.3876	0.379148	0.279772	0.395815	0.421088	0.300893	0.207066	0.252554	0.285008	0.212033	0.21809	0.203055	0.277828	0.354466	0.251695	0.305162	0.250516	0.300645	0.257462	0.284861	0.244775	0.197499	0.206588	0.237558	0.206518	0.201115	0.160642	0.204853	0.181861	0.202478		0.286809	0.233743	0.24452	0.471	0.409528	0.56575	0.386767	0.542136	0.473308	0.300893	0.207066	0.252554	0.111019	0.116949	0.144942
6	0.261077	0.198047	0.344183	0.410183	0.384806	0.291538	0.376312	0.424536	0.312805	0.2258	0.273676	0.305753	0.218316	0.233709	0.21394	0.266243	0.341589	0.268987	0.340445	0.26882	0.289107	0.277948	0.313384	0.248643	0.190206	0.212158	0.246484	0.213603	0.195653	0.165159	0.21996	0.165579	0.233556		0.285397	0.253793	0.247658	0.492144	0.453831	0.630662	0.401587	0.573608	0.540208	0.312805	0.2258	0.273676	0.118204	0.142995	0.152703
6.5	0.259792	0.202441	0.338142	0.423584	0.426303	0.310778	0.406464	0.478869	0.328785	0.23605	0.282198	0.295218	0.242606	0.249366	0.223934	0.299254	0.3855	0.27415	0.340889	0.288814	0.341092	0.302272	0.308139	0.24534	0.211489	0.234724	0.261235	0.225295	0.211821	0.182277	0.213159	0.182924	0.22604		0.296096	0.278752	0.270751	0.492786	0.464091	0.584904	0.424088	0.626503	0.539102	0.328785	0.23605	0.282198	0.112356	0.147327	0.150809
7	0.289965	0.222654	0.386476	0.439814	0.441018	0.323493	0.430564	0.469768	0.327567	0.258336	0.302258	0.32238	0.248119	0.265049	0.227664	0.298798	0.39081	0.301407	0.353511	0.311389	0.329698	0.310414	0.295134	0.235583	0.214025	0.230138	0.285913	0.238806	0.199982	0.203415	0.223113	0.19469	0.249637		0.328164	0.287723	0.304185	0.507935	0.482376	0.655645	0.42439	0.599413	0.584286	0.327567	0.258336	0.302258	0.112021	0.111664	0.154079
7.5	0.296697	0.225671	0.357442	0.438398	0.447687	0.33653	0.446005	0.483534	0.36072	0.258491	0.303752	0.318824	0.255519	0.277775	0.243807	0.325855	0.392434	0.308365	0.365827	0.321455	0.374864	0.327782	0.340459	0.282755	0.227541	0.241718	0.292911	0.255547	0.195102	0.189071	0.225619	0.216716	0.25864		0.343696	0.301441	0.311538	0.523187	0.453084	0.630602	0.449882	0.630304	0.584773	0.36072	0.258491	0.303752	0.137399	0.140959	0.168403
8	0.315605	0.228441	0.374085	0.467626	0.479632	0.348335	0.473523	0.553821	0.359904	0.261062	0.326371	0.342303	0.273641	0.274179	0.256118	0.32396	0.413327	0.322575	0.391317	0.322137	0.38954	0.331765	0.296191	0.25142	0.228227	0.247196	0.286014	0.252023	0.228591	0.175093	0.245192	0.221007	0.267446		0.367021	0.318785	0.283323	0.503461	0.495465	0.683371	0.488629	0.639954	0.55369	0.359904	0.261062	0.326371	0.133991	0.134658	0.170245
8.5	0.313228	0.247997	0.388298	0.486562	0.480944	0.37169	0.483146	0.541296	0.372034	0.282901	0.332538	0.353029	0.274566	0.281108	0.264556	0.355124	0.440995	0.327879	0.41771	0.354936	0.369557	0.344939	0.329692	0.293895	0.233627	0.254925	0.314272	0.254577	0.234347	0.201953	0.255415	0.23463	0.276438		0.379084	0.318797	0.322039	0.525464	0.493279	0.672126	0.464469	0.622692	0.581971	0.372034	0.282901	0.332538	0.11341	0.136982	0.173335
9	0.31509	0.254578	0.407928	0.483425	0.477384	0.389984	0.505914	0.556861	0.409702	0.29138	0.355225	0.35216	0.282216	0.308161	0.259946	0.37591	0.424976	0.342349	0.421353	0.352669	0.401398	0.357052	0.359361	0.274875	0.231525	0.284476	0.330585	0.25896	0.248643	0.193725	0.253402	0.221972	0.298119		0.386431	0.336712	0.350897	0.541954	0.543944	0.692539	0.471989	0.630783	0.599202	0.409702	0.29138	0.355225	0.123364	0.175401	0.199331
9.5	0.328916	0.262324	0.405662	0.520282	0.481939	0.403645	0.509921	0.607182	0.404822	0.297806	0.349808	0.37451	0.301372	0.311875	0.27347	0.380964	0.446836	0.342472	0.420913	0.368099	0.41321	0.362585	0.368469	0.301194	0.244521	0.286427	0.32005	0.282562	0.267831	0.227979	0.246646	0.249401	0.331242		0.398606	0.337946	0.364276	0.576485	0.495581	0.671549	0.495459	0.685797	0.548999	0.404822	0.297806	0.349808	0.137646	0.136294	0.17835
10	0.319569	0.306532	0.432844	0.51134	0.520439	0.415863	0.525722	0.636065	0.420991	0.293525	0.355452	0.394195	0.318047	0.325407	0.282379	0.3783	0.470877	0.356127	0.432856	0.388369	0.448902	0.360107	0.358803	0.276938	0.244798	0.298411	0.322074	0.271541	0.267289	0.243938	0.278131	0.2462	0.311546		0.403583	0.342966	0.36179	0.538616	0.522216	0.656459	0.494435	0.706623	0.578743	0.420991	0.293525	0.355452	0.141272	0.154446	0.167124
10.5	0.340823	0.284457	0.419717	0.529863	0.524327	0.41591	0.555123	0.623522	0.430224	0.303472	0.361254	0.390888	0.314345	0.326617	0.300587	0.369422	0.462703	0.377496	0.45504	0.376262	0.43572	0.378269	0.38381	0.291497	0.243847	0.288446	0.347255	0.302366	0.265615	0.237838	0.281047	0.271891	0.348207		0.417799	0.366119	0.371673	0.562851	0.489574	0.679665	0.518709	0.664363	0.588403	0.430224	0.303472	0.361254	0.119144	0.166129	0.167212
11	0.357622	0.263938	0.436823	0.564836	0.562598	0.444448	0.539516	0.624262	0.416754	0.30631	0.368513	0.390504	0.327561	0.353106	0.302354	0.396933	0.47424	0.374994	0.457524	0.387173	0.467846	0.386159	0.365862	0.295701	0.249023	0.320496	0.368206	0.31299	0.286074	0.241416	0.290359	0.273584	0.353344		0.410664	0.363164	0.377956	0.548796	0.564283	0.637068	0.543339	0.683519	0.617187	0.416754	0.30631	0.368513	0.142892	0.172207	0.214371
11.5	0.36925	0.293862	0.439305	0.56166	0.564815	0.432095	0.549327	0.6676	0.435357	0.327233	0.386194	0.420325	0.312821	0.349669	0.317141	0.412884	0.50495	0.396753	0.476799	0.408486	0.456697	0.398037	0.389073	0.277729	0.263329	0.331802	0.35887	0.325026	0.274698	0.270347	0.312609	0.284482	0.370835		0.442097	0.393555	0.392402	0.607757	0.534823	0.669101	0.536465	0.756794	0.66818	0.435357	0.327233	0.386194	0.141354	0.163398	0.210979
12	0.384593	0.260521	0.481715	0.577709	0.557964	0.451202	0.596177	0.678624	0.430351	0.315725	0.373951	0.419027	0.340821	0.361739	0.318804	0.426079	0.508981	0.404507	0.486507	0.420546	0.483211	0.404998	0.395797	0.317354	0.269057	0.338623	0.363448	0.315095	0.299602	0.258267	0.313961	0.313064	0.358269		0.450655	0.396981	0.40209	0.590775	0.556133	0.677854	0.574581	0.720538	0.681531	0.430351	0.315725	0.373951	0.13763	0.184558	0.215303
12.5	0.377828	0.312468	0.47499	0.579866	0.595176	0.454247	0.618922	0.705551	0.435243	0.334755	0.38461	0.426442	0.337263	0.376938	0.317942	0.443267	0.53388	0.40732	0.496329	0.420347	0.478867	0.422443	0.419654	0.324375	0.268964	0.347887	0.407725	0.33108	0.298877	0.303815	0.324943	0.286356	0.376541		0.459026	0.398184	0.395688	0.578127	0.519812	0.699224	0.546909	0.780781	0.716976	0.435243	0.334755	0.38461	0.138234	0.138579	0.215874
13	0.388342	0.311313	0.496094	0.601601	0.603557	0.46966	0.601995	0.689777	0.432929	0.336048	0.385989	0.429074	0.355368	0.376644	0.335565	0.446493	0.516462	0.419975	0.486919	0.425265	0.487265	0.422727	0.411593	0.317716	0.289796	0.353511	0.414891	0.339337	0.323966	0.272533	0.308112	0.289501	0.392602		0.456809	0.425045	0.427148	0.601496	0.549244	0.666074	0.597972	0.730713	0.698953	0.432929	0.336048	0.385989	0.146464	0.182218	0.21316
13.5	0.390991	0.310901	0.477006	0.589553	0.622458	0.466713	0.610899	0.664012	0.469495	0.354648	0.391877	0.440016	0.354643	0.389235	0.334511	0.451241	0.515009	0.425498	0.516483	0.430554	0.521379	0.42278	0.454611	0.346485	0.279342	0.344821	0.395498	0.34176	0.318114	0.26479	0.328973	0.308898	0.395911		0.471385	0.416229	0.42262	0.591658	0.557816	0.670282	0.578805	0.763953	0.713481	0.469495	0.354648	0.391877	0.158913	0.175074	0.16985
14	0.406361	0.322151	0.463151	0.627426	0.61456	0.46824	0.610203	0.726595	0.47096	0.35499	0.417074	0.43464	0.367113	0.404186	0.353354	0.464787	0.519819	0.444131	0.510427	0.457835	0.514951	0.440734	0.453158	0.344615	0.294039	0.366538	0.423399	0.363715	0.308577	0.284946	0.33223	0.305354	0.391955		0.503535	0.420338	0.432992	0.627579	0.590022	0.731246	0.627851	0.746901	0.732966	0.47096	0.35499	0.417074	0.14214	0.169202	0.185406
14.5	0.41759	0.324362	0.517191	0.638888	0.64299	0.486489	0.646877	0.700428	0.474919	0.365152	0.437543	0.438522	0.366197	0.417246	0.347948	0.478123	0.53643	0.433744	0.52035	0.459253	0.535991	0.44679	0.459417	0.34854	0.303253	0.382119	0.429409	0.383094	0.336009	0.289723	0.344204	0.325845	0.409275		0.530066	0.451809	0.438101	0.605614	0.587324	0.69529	0.598291	0.770855	0.767258	0.474919	0.365152	0.437543	0.14327	0.172136	0.182526
15	0.428072	0.327149	0.518794	0.659514	0.626029	0.496174	0.630592	0.71764	0.483039	0.369783	0.432211	0.470454	0.385247	0.408121	0.364435	0.480144	0.573223	0.454396	0.527183	0.47569	0.512359	0.452576	0.437189	0.345744	0.305758	0.371359	0.420317	0.344451	0.328933	0.312899	0.352369	0.339776	0.397505		0.519872	0.449311	0.471605	0.624909	0.602136	0.758183	0.631451	0.842022	0.775864	0.483039	0.369783	0.432211	0.166079	0.193458	0.192889
15.5	0.426746	0.34591	0.534066	0.647431	0.661939	0.495717	0.6564	0.731632	0.505908	0.379323	0.451965	0.481614	0.392381	0.432679	0.371322	0.502404	0.55111	0.461623	0.533293	0.472141	0.526916	0.455151	0.474174	0.358692	0.308463	0.406386	0.454184	0.387546	0.325673	0.330826	0.359339	0.325674	0.412344		0.529133	0.476138	0.466511	0.643775	0.566255	0.744581	0.632291	0.784928	0.803182	0.505908	0.379323	0.451965	0.134377	0.182744	0.21942
16	0.426189	0.313095	0.501178	0.664833	0.64483	0.525187	0.659319	0.718098	0.529607	0.393953	0.455478	0.465009	0.392537	0.416911	0.368592	0.490324	0.589031	0.465109	0.552107	0.486351	0.547506	0.452036	0.507788	0.372391	0.312564	0.397796	0.432663	0.383504	0.336596	0.330253	0.392722	0.32413	0.429963		0.52851	0.474538	0.474006	0.641722	0.594507	0.74405	0.625663	0.798783	0.783551	0.529607	0.393953	0.455478	0.160794	0.204352	0.206974
16.5	0.440349	0.329072	0.606954	0.6676	0.687099	0.519897	0.633158	0.746122	0.52558	0.405169	0.462611	0.482715	0.391651	0.44412	0.377033	0.519706	0.579295	0.463817	0.546962	0.496313	0.54495	0.471048	0.481458	0.373732	0.306767	0.41563	0.441831	0.399822	0.346518	0.335341	0.376279	0.35027	0.438388		0.528268	0.463447	0.491363	0.649363	0.622517	0.751287	0.620488	0.837202	0.778074	0.52558	0.405169	0.462611	0.1632	0.188558	0.242542
17	0.455754	0.304975	0.583319	0.693384	0.686124	0.535916	0.678853	0.761655	0.535919	0.409704	0.496968	0.513521	0.425848	0.465053	0.379223	0.515472	0.59793	0.479339	0.553504	0.497011	0.550147	0.465807	0.469855	0.376511	0.339686	0.4128	0.453866	0.382885	0.359205	0.327571	0.36555	0.343686	0.437704		0.55588	0.469321	0.50768	0.662578	0.614026	0.726008	0.639571	0.8137	0.792122	0.535919	0.409704	0.496968	0.160096	0.195124	0.213398
17.5	0.457667	0.33093	0.55073	0.704823	0.696834	0.533029	0.656514	0.801235	0.569391	0.420167	0.493389	0.508159	0.423291	0.446698	0.393779	0.534314	0.607742	0.483346	0.57291	0.497963	0.587268	0.485659	0.4943	0.380034	0.328356	0.414816	0.4412	0.386437	0.380247	0.342131	0.379806	0.365457	0.446757		0.55534	0.491879	0.508035	0.658574	0.638119	0.781704	0.641165	0.805906	0.830317	0.569391	0.420167	0.493389	0.13823	0.187149	0.21452
18	0.481654	0.324357	0.547388	0.719601	0.700004	0.55896	0.676596	0.746101	0.548207	0.436177	0.507779	0.506745	0.430225	0.458167	0.404145	0.54331	0.594486	0.480261	0.551395	0.51521	0.588849	0.494231	0.513675	0.40326	0.33092	0.420387	0.457506	0.421502	0.35474	0.374798	0.413682	0.371729	0.442463		0.569588	0.503057	0.512821	0.659771	0.644538	0.726041	0.64741	0.786889	0.817581	0.548207	0.436177	0.507779	0.181625	0.215979	0.2072
18.5	0.473536	0.334135	0.553858	0.717253	0.696779	0.562898	0.698035	0.785233	0.58418	0.446811	0.514293	0.544833	0.419544	0.475259	0.414945	0.533154	0.624135	0.49813	0.569834	0.512277	0.582366	0.481033	0.497762	0.424165	0.322523	0.434966	0.444959	0.375795	0.38886	0.384118	0.399903	0.376535	0.478545		0.575447	0.510104	0.515256	0.643356	0.627359	0.728352	0.642633	0.795742	0.779903	0.58418	0.446811	0.514293	0.19732	0.217559	0.213782
19	0.481371	0.315938	0.595802	0.7096	0.712592	0.566033	0.720756	0.764923	0.601224	0.457831	0.522576	0.553149	0.444954	0.467961	0.413035	0.551609	0.604641	0.504108	0.598941	0.514645	0.60181	0.508511	0.526027	0.417084	0.33983	0.445333	0.452183	0.406328	0.396822	0.385357	0.430169	0.384359	0.462801		0.577031	0.517468	0.519434	0.68958	0.652413	0.759333	0.643853	0.758415	0.788094	0.601224	0.457831	0.522576	0.174921	0.218844	0.235678
19.5	0.49409	0.358843	0.598999	0.72687	0.716789	0.568813	0.716066	0.806455	0.615652	0.449245	0.525065	0.551065	0.450025	0.49159	0.426416	0.539169	0.608335	0.50414	0.585263	0.502252	0.612652	0.512387	0.551308	0.42346	0.340941	0.46188	0.485715	0.401008	0.382989	0.384975	0.417313	0.373646	0.494929		0.590551	0.542598	0.539114	0.695587	0.689528	0.72785	0.655496	0.803421	0.792916	0.615652	0.449245	0.525065	0.173865	0.218412	0.213302
20	0.493601	0.345332	0.635354	0.730904	0.709509	0.58342	0.736313	0.824095	0.618923	0.458795	0.54536	0.544975	0.451736	0.498799	0.412641	0.561186	0.607936	0.520153	0.585596	0.535406	0.608791	0.516249	0.525107	0.397519	0.364012	0.489475	0.469046	0.434535	0.413479	0.404338	0.430082	0.401836	0.479031		0.595662	0.543458	0.538773	0.723879	0.705384	0.817395	0.669669	0.79642	0.821138	0.618923	0.458795	0.54536	0.187181	0.206363	0.215764
20.5	0.466714	0.347316	0.632789	0.73133	0.739386	0.589192	0.760537	0.841083	0.617706	0.460958	0.554599	0.55278	0.467666	0.513428	0.412582	0.561519	0.639389	0.51259	0.593482	0.530948	0.592796	0.521908	0.544209	0.413577	0.375126	0.500474	0.491993	0.406779	0.414161	0.417646	0.432605	0.410748	0.493147		0.606644	0.538988	0.555171	0.695812	0.680867	0.813761	0.670242	0.820292	0.866881	0.617706	0.460958	0.554599	0.17411	0.191713	0.221636
21	0.517374	0.327425	0.645038	0.736548	0.739743	0.617155	0.762786	0.864861	0.635949	0.47899	0.545293	0.565277	0.464621	0.500646	0.434894	0.57486	0.636342	0.532662	0.599774	0.529959	0.626646	0.515791	0.556897	0.448701	0.369992	0.48111	0.498962	0.408242	0.420877	0.408975	0.452011	0.410677	0.48727		0.637603	0.535815	0.553375	0.716121	0.680677	0.842931	0.653806	0.81692	0.876541	0.635949	0.47899	0.545293	0.188198	0.192881	0.233404
21.5	0.499592	0.33815	0.686534	0.750101	0.74363	0.616817	0.771334	0.83608	0.622018	0.471577	0.558315	0.544578	0.471672	0.507633	0.439909	0.590014	0.632384	0.529038	0.615631	0.53716	0.608559	0.511146	0.554954	0.406224	0.388138	0.512032	0.496746	0.432927	0.421048	0.361272	0.441903	0.407813	0.510556		0.622423	0.558717	0.566418	0.74018	0.691673	0.851307	0.668612	0.81284	0.916032	0.622018	0.471577	0.558315	0.182213	0.234301	0.2223
22	0.515372	0.336282	0.690752	0.753775	0.747815	0.611857	0.773522	0.837785	0.62794	0.484332	0.562064	0.567624	0.486456	0.511762	0.433078	0.576209	0.624098	0.531877	0.612959	0.538729	0.597247	0.516663	0.531038	0.442048	0.3562	0.529365	0.49666	0.424592	0.459097	0.410342	0.444327	0.435986	0.506902		0.632927	0.560227	0.561007	0.76647	0.691914	0.818068	0.657963	0.878037	0.949096	0.62794	0.484332	0.562064	0.186745	0.219769	0.250973
22.5	0.527725	0.338911	0.674608	0.770645	0.75495	0.615415	0.774473	0.845896	0.645535	0.475681	0.565744	0.579257	0.4893	0.514212	0.448754	0.528663	0.662524	0.530482	0.630154	0.53536	0.627038	0.524253	0.5748	0.436756	0.385978	0.545278	0.500224	0.429795	0.443999	0.42066	0.446461	0.414935	0.522139		0.637966	0.564122	0.560701	0.719997	0.68512	0.833284	0.664952	0.860334	0.890157	0.645535	0.475681	0.565744	0.174152	0.233982	0.237776
23	0.523007	0.352427	0.687581	0.774013	0.734773	0.638616	0.795035	0.82807	0.636351	0.500936	0.563087	0.579377	0.4743	0.50841	0.44254	0.572092	0.649095	0.543795	0.634466	0.555289	0.594303	0.52133	0.5823	0.418889	0.380498	0.544729	0.495403	0.418215	0.451959	0.429444	0.46044	0.435839	0.496593		0.639384	0.567549	0.573093	0.749298	0.654188	0.840336	0.674004	0.878672	0.854651	0.636351	0.500936	0.563087	0.185877	0.223165	0.257914
23.5	0.528858	0.372456	0.676714	0.773104	0.760158	0.641286	0.779254	0.861343	0.636882	0.499482	0.567186	0.601633	0.480815	0.495438	0.4516	0.573461	0.667025	0.550591	0.649152	0.557668	0.664133	0.535011	0.568626	0.435243	0.374849	0.537353	0.498891	0.430239	0.454081	0.422858	0.460157	0.413558	0.51996		0.638473	0.595153	0.616204	0.731852	0.677413	0.820905	0.694943	0.840703	0.887661	0.636882	0.499482	0.567186	0.179429	0.225284	0.239111
24	0.526147	0.386682	0.727663	0.785324	0.782956	0.650552	0.800589	0.882191	0.640372	0.498867	0.572336	0.585685	0.495686	0.510208	0.448655	0.586319	0.67807	0.567767	0.63312	0.560312	0.615685	0.542338	0.58168	0.414936	0.381215	0.550147	0.50734	0.453137	0.449928	0.39853	0.467914	0.454486	0.519765		0.66302	0.599355	0.593503	0.782002	0.730214	0.870944	0.691737	0.888257	0.893409	0.640372	0.498867	0.572336	0.189115	0.188886	0.215176
24.5	0.539826	0.390407	0.711558	0.804483	0.773918	0.651163	0.789613	0.905341	0.659987	0.505357	0.566888	0.595982	0.500015	0.515967	0.448351	0.550411	0.671223	0.56179	0.653894	0.553494	0.625369	0.538252	0.574468	0.463246	0.394643	0.548233	0.520985	0.420558	0.464142	0.413994	0.474764	0.456944	0.536018		0.666773	0.593773	0.608332	0.774398	0.739672	0.891269	0.713486	0.904775	0.88077	0.659987	0.505357	0.566888	0.177079	0.210726	0.253589
25	0.534404	0.382517	0.699082	0.791534	0.778438	0.650765	0.804308	0.90499	0.64418	0.500031	0.578113	0.597352	0.494888	0.531949	0.448584	0.5623	0.681138	0.579334	0.664978	0.565638	0.643364	0.535888	0.577307	0.461363	0.381565	0.570734	0.516221	0.440789	0.457614	0.447165	0.479395	0.445338	0.544676		0.648042	0.590958	0.606563	0.740482	0.737423	0.872272	0.69254	0.929312	0.948469	0.64418	0.500031	0.578113	0.192341	0.190239	0.234978
25.5	0.544145	0.404514	0.749011	0.788213	0.759974	0.661004	0.799875	0.895896	0.666822	0.519826	0.596805	0.586951	0.492543	0.514583	0.456087	0.594712	0.687323	0.580092	0.652837	0.572962	0.636664	0.551787	0.574479	0.448166	0.409305	0.577603	0.533203	0.446917	0.468273	0.404826	0.480488	0.443974	0.546427		0.659623	0.604518	0.596255	0.751465	0.743905	0.831426	0.71855	0.818759	0.925714	0.666822	0.519826	0.596805	0.183097	0.206083	0.231238
26	0.540112	0.4083	0.79901	0.794699	0.76641	0.665284	0.817765	0.906079	0.667473	0.515612	0.60666	0.593727	0.496469	0.539756	0.458097	0.564662	0.697885	0.579514	0.683009	0.585593	0.643932	0.552849	0.575988	0.450631	0.401864	0.564122	0.490281	0.468256	0.463938	0.456523	0.457262	0.443584	0.547134		0.666857	0.615327	0.611071	0.784098	0.684851	0.900538	0.723076	0.865638	0.886462	0.667473	0.515612	0.60666	0.183832	0.207278	0.232746
26.5	0.531737	0.422114	0.770466	0.785316	0.792981	0.663071	0.786802	0.90446	0.664946	0.530248	0.599802	0.597209	0.50778	0.515298	0.473607	0.586546	0.718812	0.591866	0.664823	0.556185	0.64727	0.554793	0.621811	0.437215	0.389244	0.557303	0.524254	0.442269	0.471012	0.417612	0.470639	0.457376	0.587059		0.680052	0.610941	0.621561	0.780642	0.653569	0.851135	0.71634	0.922001	0.915257	0.664946	0.530248	0.599802	0.19066	0.238026	0.255758
27	0.540173	0.405296	0.739585	0.805339	0.794899	0.66585	0.789778	0.911508	0.67271	0.510281	0.607362	0.611569	0.50258	0.519293	0.462779	0.588012	0.704843	0.591269	0.676523	0.593047	0.649764	0.568205	0.593317	0.454197	0.396642	0.57424	0.53489	0.454217	0.477129	0.458033	0.466654	0.448941	0.567779		0.690104	0.604834	0.603511	0.783295	0.69608	0.895085	0.731256	0.872014	0.911438	0.67271	0.510281	0.607362	0.194003	0.225306	0.248037
27.5	0.540176	0.412431	0.724651	0.807184	0.80029	0.666577	0.808028	0.851	0.638575	0.516713	0.605849	0.628042	0.51741	0.534772	0.460244	0.608924	0.682809	0.59949	0.675482	0.588883	0.691486	0.579282	0.619733	0.463012	0.412811	0.570306	0.520556	0.445304	0.485485	0.436053	0.495519	0.480251	0.586806		0.682897	0.630132	0.628718	0.793177	0.67797	0.855893	0.729114	0.909704	0.903614	0.638575	0.516713	0.605849	0.187294	0.185467	0.226529
28	0.554934	0.433947	0.743137	0.812259	0.824356	0.67198	0.768314	0.902598	0.685009	0.520025	0.599182	0.608793	0.516833	0.52748	0.46813	0.603459	0.728861	0.590261	0.676806	0.59519	0.671966	0.571611	0.588818	0.471878	0.400964	0.537349	0.533465	0.466615	0.479217	0.45489	0.504037	0.459824	0.571742		0.710335	0.633357	0.618324	0.747224	0.697116	0.897861	0.72154	0.943826	0.908951	0.685009	0.520025	0.599182	0.210856	0.239239	0.258935
28.5	0.52888	0.419968	0.740393	0.824127	0.801455	0.681649	0.824154	0.87692	0.688969	0.514921	0.589106	0.630276	0.520306	0.538492	0.483498	0.615517	0.717345	0.612289	0.693163	0.588478	0.680166	0.585707	0.639895	0.492958	0.419629	0.562806	0.556913	0.474471	0.490899	0.463559	0.496279	0.46358	0.558151		0.692858	0.62375	0.652374	0.762775	0.723675	0.879389	0.745377	0.903152	0.912387	0.688969	0.514921	0.589106	0.181166	0.206324	0.275101
29	0.55656	0.439581	0.711973	0.822556	0.80715	0.677758	0.814307	0.929994	0.658515	0.517055	0.600781	0.634628	0.520388	0.551349	0.474801	0.592404	0.716486	0.61562	0.712389	0.606785	0.669746	0.564447	0.604339	0.447088	0.413839	0.560167	0.546083	0.457839	0.479789	0.483502	0.476601	0.470772	0.586881		0.687345	0.625044	0.636386	0.739532	0.673097	0.862055	0.757455	0.950457	0.876113	0.658515	0.517055	0.600781	0.200238	0.21727	0.268932
29.5	0.547785	0.448265	0.697852	0.818187	0.781235	0.666991	0.793244	0.881529	0.682585	0.526443	0.6145	0.656059	0.507017	0.543716	0.475084	0.604655	0.716689	0.611785	0.710931	0.609581	0.685371	0.591824	0.595812	0.480249	0.395415	0.559971	0.567366	0.481109	0.481197	0.456114	0.507593	0.490998	0.581441		0.716701	0.671731	0.653175	0.766584	0.669981	0.826399	0.713877	0.931814	0.888523	0.682585	0.526443	0.6145	0.203631	0.228521	0.265727
30	0.564244	0.40745	0.695748	0.840243	0.809407	0.694514	0.826436	0.853441	0.690773	0.544444	0.606891	0.629389	0.536599	0.548029	0.48385	0.623784	0.729003	0.631492	0.694671	0.622464	0.685031	0.582503	0.58978	0.495772	0.404696	0.581524	0.570216	0.473579	0.489101	0.471757	0.505669	0.507111	0.604082		0.712012	0.663934	0.659995	0.780404	0.703579	0.844105	0.7422	0.907235	0.898074	0.690773	0.544444	0.606891	0.180124	0.240072	0.227164
30.5	0.56425	0.446074	0.660296	0.807036	0.801346	0.684806	0.832905	0.895206	0.672514	0.537206	0.615517	0.637558	0.521823	0.579289	0.493406	0.603544	0.736668	0.628814	0.698812	0.605051	0.685758	0.57245	0.635311	0.498599	0.425165	0.560161	0.554742	0.470502	0.480272	0.45858	0.479254	0.497211	0.577416		0.696132	0.646724	0.662019	0.768311	0.64211	0.836273	0.743384	0.846002	0.844894	0.672514	0.537206	0.615517	0.217161	0.223238	0.240757
31	0.564016	0.422268	0.688463	0.820194	0.801174	0.692105	0.817528	0.887271	0.688347	0.54928	0.619985	0.633451	0.540263	0.576502	0.497968	0.649624	0.742513	0.629901	0.70635	0.609857	0.685247	0.576141	0.595316	0.486474	0.424125	0.583826	0.566375	0.487745	0.478235	0.462198	0.499654	0.497017	0.605817		0.71768	0.66687	0.667391	0.73019	0.669136	0.80708	0.735908	0.844646	0.823437	0.688347	0.54928	0.619985	0.211787	0.248204	0.280668
31.5	0.576812	0.449174	0.654936	0.815221	0.819152	0.690352	0.839041	0.831306	0.663023	0.537512	0.641811	0.652713	0.548846	0.573291	0.500691	0.617196	0.723197	0.640473	0.714759	0.625344	0.671119	0.586517	0.616075	0.490909	0.413464	0.604023	0.577575	0.49199	0.497261	0.447437	0.500149	0.495902	0.623326		0.728461	0.684751	0.667711	0.78118	0.668709	0.818882	0.764446	0.871828	0.868498	0.663023	0.537512	0.641811	0.206248	0.230472	0.243074
32	0.614374	0.465559	0.686629	0.810444	0.81054	0.677804	0.810435	0.86047	0.667353	0.548345	0.606906	0.65565	0.549608	0.574595	0.50403	0.642369	0.736358	0.632733	0.718651	0.623861	0.675085	0.579619	0.629445	0.509498	0.428202	0.565654	0.567846	0.513718	0.485261	0.471814	0.521449	0.496722	0.59799		0.742017	0.72485	0.661816	0.781964	0.652971	0.768785	0.745149	0.827159	0.822799	0.667353	0.548345	0.606906	0.192877	0.222741	0.256388
32.5	0.603013	0.449572	0.692102	0.822291	0.815292	0.683594	0.816362	0.854284	0.659491	0.541998	0.602541	0.638506	0.550972	0.591314	0.523455	0.632872	0.716694	0.636226	0.713578	0.636707	0.673427	0.599989	0.627423	0.503319	0.427012	0.582007	0.579535	0.50718	0.490483	0.456302	0.508128	0.501025	0.576008		0.743987	0.723147	0.690819	0.729173	0.675803	0.815418	0.767237	0.854576	0.833213	0.659491	0.541998	0.602541	0.188586	0.211859	0.231057
33	0.611436	0.463315	0.671777	0.834973	0.81994	0.686585	0.81107	0.853727	0.651433	0.536967	0.617471	0.6883	0.556605	0.585527	0.522936	0.673842	0.739497	0.646149	0.722751	0.631625	0.696179	0.590261	0.647512	0.497245	0.424734	0.61525	0.601954	0.495107	0.481552	0.456551	0.511872	0.506778	0.604171		0.740689	0.72589	0.660536	0.73394	0.65309	0.827651	0.737174	0.915329	0.783163	0.651433	0.536967	0.617471	0.199854	0.227867	0.22268
33.5	0.582676	0.473274	0.701381	0.839988	0.823684	0.69282	0.808427	0.851146	0.652052	0.542606	0.612539	0.681599	0.570387	0.610162	0.514262	0.668361	0.734236	0.648855	0.726351	0.634141	0.70889	0.587483	0.648958	0.461019	0.411241	0.632422	0.585618	0.501806	0.497766	0.499159	0.496172	0.517329	0.612344		0.750232	0.753133	0.676911	0.75554	0.633301	0.804982	0.764363	0.912177	0.834048	0.652052	0.542606	0.612539	0.194328	0.229447	0.236181
34	0.623119	0.491536	0.649392	0.856425	0.839564	0.702879	0.829859	0.853102	0.665896	0.535917	0.619798	0.655417	0.560782	0.600521	0.528798	0.682019	0.77208	0.656658	0.717481	0.633761	0.701278	0.593013	0.647061	0.485291	0.419302	0.608029	0.581762	0.505641	0.509517	0.470642	0.518814	0.51026	0.652528		0.756929	0.730163	0.677342	0.757418	0.652689	0.826708	0.759893	0.899738	0.797475	0.665896	0.535917	0.619798	0.191499	0.234627	0.222863
34.5	0.611914	0.485632	0.641144	0.868598	0.812644	0.704973	0.821024	0.881236	0.64484	0.550892	0.620819	0.681728	0.550255	0.606864	0.523242	0.625486	0.776389	0.658026	0.734337	0.625098	0.693098	0.595027	0.631421	0.514864	0.434827	0.607983	0.58881	0.498968	0.515545	0.46117	0.519892	0.540197	0.629378		0.746246	0.719784	0.689803	0.720532	0.644136	0.801644	0.77701	0.889797	0.814961	0.64484	0.550892	0.620819	0.202205	0.205777	0.269504
35	0.609972	0.485379	0.690768	0.878108	0.867095	0.71905	0.812263	0.892124	0.644871	0.561009	0.611919	0.685748	0.563991	0.600386	0.536657	0.672978	0.75614	0.660928	0.745209	0.63439	0.695254	0.613423	0.619143	0.500633	0.413628	0.609114	0.60993	0.500164	0.500234	0.470065	0.502921	0.525167	0.639089		0.751077	0.732303	0.672632	0.716317	0.695939	0.79634	0.756914	0.969368	0.801779	0.644871	0.561009	0.611919	0.209953	0.267079	0.260209
35.5	0.629341	0.476453	0.634237	0.857362	0.83483	0.705789	0.846321	0.904877	0.650468	0.574065	0.614754	0.670554	0.561006	0.598733	0.529133	0.649723	0.76945	0.669741	0.726512	0.63189	0.733338	0.595737	0.665584	0.49087	0.438544	0.642919	0.613434	0.511954	0.506625	0.466003	0.514978	0.512427	0.630423		0.748611	0.717443	0.681092	0.698041	0.614238	0.750382	0.760335	0.972921	0.865309	0.650468	0.574065	0.614754	0.224026	0.238721	0.275935
36	0.651704	0.49078	0.654864	0.863569	0.847565	0.722838	0.814959	0.906341	0.663756	0.587773	0.621725	0.699482	0.560513	0.582992	0.523067	0.656695	0.746199	0.67353	0.743061	0.652065	0.727795	0.617778	0.619799	0.492831	0.42687	0.637835	0.602537	0.517724	0.500227	0.487887	0.519365	0.530354	0.602299		0.732773	0.71392	0.708419	0.697887	0.607304	0.767068	0.766239	0.931477	0.867605	0.663756	0.587773	0.621725	0.195815	0.246019	0.274483
36.5	0.65256	0.508293	0.610684	0.858158	0.849672	0.712861	0.847918	0.91022	0.66142	0.59747	0.620404	0.675977	0.580925	0.603065	0.533503	0.652185	0.763328	0.675086	0.734928	0.640496	0.721385	0.618581	0.617688	0.505653	0.43081	0.657931	0.601884	0.532853	0.520333	0.484411	0.51811	0.528302	0.641402		0.74934	0.697316	0.698626	0.689243	0.653364	0.747484	0.778498	0.93792	0.87946	0.66142	0.59747	0.620404	0.212939	0.268441	0.25869
37	0.638973	0.493867	0.645167	0.870274	0.851376	0.723697	0.839372	0.897917	0.638645	0.573978	0.639115	0.685051	0.571316	0.609927	0.543267	0.648727	0.773365	0.66567	0.758687	0.645984	0.714635	0.618614	0.657882	0.503367	0.418698	0.637535	0.585012	0.548878	0.520885	0.486096	0.51684	0.527196	0.640561		0.75305	0.702191	0.691433	0.716334	0.625175	0.709133	0.798229	0.994492	0.884939	0.638645	0.573978	0.639115	0.215001	0.249598	0.262122
37.5	0.653376	0.523226	0.655647	0.866901	0.87837	0.71819	0.860317	0.930341	0.66683	0.577764	0.628836	0.690844	0.573917	0.598449	0.535377	0.644977	0.78453	0.689516	0.744244	0.642778	0.72896	0.618641	0.634303	0.500613	0.42363	0.637792	0.611265	0.518239	0.552508	0.475114	0.543103	0.536832	0.606114		0.763663	0.715641	0.682931	0.668564	0.612058	0.747959	0.798987	1.005	0.893198	0.66683	0.577764	0.628836	0.207	0.252517	0.296027
38	0.663481	0.521123	0.622399	0.891776	0.875732	0.739939	0.872751	0.911013	0.656104	0.584246	0.62091	0.671721	0.560137	0.579424	0.538812	0.646377	0.770068	0.681164	0.744566	0.630938	0.696847	0.606728	0.639664	0.512848	0.423542	0.635908	0.619021	0.530711	0.531693	0.488768	0.552452	0.518019	0.640107		0.77815	0.724879	0.71153	0.71306	0.59701	0.734575	0.812428	0.969468	0.859429	0.656104	0.584246	0.62091	0.224343	0.229588	0.255892
38.5	0.641865	0.533145	0.61262	0.889715	0.884588	0.74204	0.854477	0.930355	0.645204	0.555853	0.620894	0.680532	0.584319	0.610552	0.530543	0.645398	0.773124	0.679036	0.761519	0.659775	0.71218	0.61181	0.653465	0.520786	0.426874	0.619394	0.625073	0.5521	0.527715	0.534796	0.548806	0.525432	0.639287		0.776622	0.737721	0.718683	0.678608	0.61016	0.717078	0.805857	0.939904	0.89978	0.645204	0.555853	0.620894	0.207287	0.246042	0.284399
39	0.651551	0.532047	0.672219	0.882639	0.869281	0.756715	0.870016	0.926775	0.647542	0.565016	0.641077	0.689003	0.55258	0.593099	0.531181	0.641897	0.75931	0.688058	0.743638	0.640722	0.697424	0.626748	0.658987	0.526177	0.4419	0.636043	0.630407	0.518666	0.528028	0.499543	0.540962	0.522876	0.651354		0.772201	0.71872	0.69209	0.674227	0.596908	0.826433	0.794099	0.974347	0.880522	0.647542	0.565016	0.641077	0.233019	0.258212	0.277383
39.5	0.670217	0.553004	0.611451	0.896531	0.854521	0.75484	0.872938	0.900785	0.649551	0.571969	0.647623	0.691445	0.571643	0.602075	0.533063	0.644669	0.790086	0.689864	0.740481	0.664301	0.704645	0.623501	0.641368	0.52282	0.450553	0.612995	0.622516	0.537207	0.545023	0.498589	0.550647	0.551443	0.659021		0.758786	0.731429	0.713086	0.686229	0.626615	0.780022	0.809472	0.978372	0.867312	0.649551	0.571969	0.647623	0.212531	0.251035	0.276051
40	0.664334	0.555866	0.605083	0.87654	0.885534	0.736151	0.853918	0.89395	0.64969	0.588603	0.665689	0.681602	0.586628	0.601694	0.534141	0.663551	0.782352	0.678189	0.762092	0.670043	0.692911	0.627872	0.644537	0.533214	0.442737	0.642874	0.6088	0.566586	0.539184	0.505753	0.546992	0.568343	0.648456		0.776435	0.709533	0.689422	0.685966	0.617795	0.811901	0.815169	0.978393	0.91671	0.64969	0.588603	0.665689	0.216208	0.268564	0.270967
40.5	0.627909	0.55002	0.617261	0.874038	0.86374	0.735362	0.857085	0.907913	0.692262	0.57031	0.629445	0.690444	0.546911	0.636972	0.533104	0.67138	0.790643	0.686318	0.755895	0.660765	0.734922	0.626271	0.66591	0.532515	0.457423	0.652505	0.624962	0.540436	0.55952	0.508014	0.551223	0.543014	0.636422		0.78233	0.716349	0.712251	0.688987	0.662163	0.805502	0.847382	0.922329	0.906485	0.692262	0.57031	0.629445	0.203131	0.264483	0.274083
41	0.647132	0.533248	0.644914	0.883277	0.860326	0.734604	0.861256	0.89985	0.669552	0.59351	0.642391	0.670691	0.565537	0.622975	0.541071	0.6466	0.789629	0.699716	0.751808	0.648244	0.71328	0.625276	0.685175	0.56351	0.474432	0.643018	0.659706	0.541249	0.553418	0.521809	0.561641	0.551411	0.655022		0.789173	0.724471	0.689627	0.72444	0.610919	0.793739	0.829997	0.960499	0.905759	0.669552	0.59351	0.642391	0.209989	0.264966	0.269542
41.5	0.6439	0.543008	0.648355	0.877804	0.8811	0.752278	0.826296	0.918941	0.684576	0.578457	0.633111	0.684104	0.562082	0.620665	0.545596	0.680404	0.774334	0.696492	0.786723	0.655698	0.718236	0.609164	0.682955	0.563259	0.451983	0.627497	0.62611	0.554411	0.555231	0.537824	0.564454	0.557137	0.656557		0.78896	0.717315	0.688753	0.739234	0.654941	0.820093	0.830609	0.955982	0.908086	0.684576	0.578457	0.633111	0.203926	0.254455	0.244996
42	0.65204	0.532436	0.683876	0.871386	0.868084	0.732886	0.852921	0.946207	0.660687	0.592655	0.662718	0.669225	0.568936	0.633346	0.567264	0.687435	0.800741	0.706202	0.772085	0.651599	0.718861	0.625687	0.656678	0.566113	0.478547	0.623139	0.641333	0.551159	0.555338	0.48523	0.544414	0.563376	0.640942		0.76583	0.723576	0.706374	0.738419	0.736595	0.80223	0.804405	0.961714	0.895794	0.660687	0.592655	0.662718	0.210343	0.225562	0.240085
42.5	0.633546	0.555071	0.640233	0.88189	0.859856	0.753866	0.86883	0.916427	0.695895	0.577792	0.650691	0.684552	0.572824	0.628628	0.571189	0.700695	0.797975	0.701934	0.7693	0.646726	0.724364	0.636531	0.685836	0.570863	0.458895	0.608646	0.624555	0.577358	0.550974	0.49528	0.555916	0.589518	0.675823		0.752592	0.737362	0.721929	0.72421	0.649811	0.803951	0.8341	1.0046	0.898807	0.695895	0.577792	0.650691	0.212523	0.261227	0.290831
43	0.653101	0.576955	0.667531	0.897291	0.827432	0.746168	0.835449	0.920678	0.683984	0.592155	0.641676	0.674089	0.571493	0.640939	0.571697	0.69607	0.789916	0.706496	0.784002	0.648782	0.727705	0.625963	0.69506	0.571873	0.470692	0.6768	0.644973	0.558705	0.573448	0.516168	0.558939	0.557079	0.662357		0.749287	0.726612	0.698387	0.737248	0.706431	0.809599	0.827054	0.965885	0.89746	0.683984	0.592155	0.641676	0.230078	0.22661	0.27783
43.5	0.655273	0.569748	0.674252	0.886482	0.884525	0.756429	0.858333	0.894923	0.672776	0.583332	0.654307	0.693964	0.563074	0.639381	0.560208	0.70053	0.793031	0.713529	0.781806	0.65823	0.724656	0.646688	0.696698	0.563169	0.454864	0.652508	0.679271	0.570646	0.557083	0.518739	0.556879	0.558812	0.631065		0.738943	0.738396	0.722842	0.754657	0.688531	0.745599	0.840366	0.960335	0.891973	0.672776	0.583332	0.654307	0.196199	0.251466	0.27131
44	0.652761	0.552065	0.629928	0.884286	0.881214	0.741327	0.856275	0.926036	0.68681	0.59724	0.652749	0.676752	0.574221	0.647123	0.575949	0.692101	0.821854	0.715048	0.782453	0.66635	0.738705	0.634472	0.686049	0.608849	0.485478	0.662261	0.662189	0.580635	0.548571	0.538064	0.568355	0.592347	0.668035		0.761506	0.715866	0.717577	0.729171	0.697404	0.733303	0.831099	0.923225	0.922048	0.68681	0.59724	0.652749	0.187346	0.215485	0.247621
44.5	0.656116	0.567355	0.655101	0.895656	0.857669	0.768572	0.831415	0.901796	0.68712	0.578936	0.648269	0.674805	0.576752	0.659797	0.559679	0.704695	0.802675	0.710793	0.782639	0.682208	0.726669	0.634312	0.722204	0.589669	0.482547	0.660617	0.699807	0.570108	0.555408	0.506091	0.572486	0.567856	0.680651		0.746558	0.723471	0.714099	0.769897	0.664749	0.750109	0.796005	0.907451	0.910409	0.68712	0.578936	0.648269	0.195825	0.246718	0.243939
45	0.662964	0.569757	0.652337	0.891616	0.879794	0.759918	0.833496	0.91533	0.715272	0.595078	0.660237	0.68575	0.549434	0.654639	0.570238	0.719183	0.788688	0.720778	0.785334	0.664956	0.738539	0.638542	0.697427	0.588526	0.491521	0.660782	0.66512	0.599958	0.556494	0.523915	0.574137	0.58144	0.686942		0.770199	0.704295	0.721173	0.708742	0.747691	0.792778	0.84994	0.998898	0.880228	0.715272	0.595078	0.660237	0.216872	0.246016	0.24571
45.5	0.653796	0.569613	0.652961	0.879873	0.855077	0.750339	0.836965	0.900788	0.705501	0.608791	0.653489	0.682201	0.587793	0.651746	0.564414	0.669566	0.802947	0.708009	0.803559	0.674359	0.746399	0.641377	0.718199	0.56807	0.481074	0.645982	0.66155	0.577045	0.54965	0.519785	0.55137	0.587931	0.702702		0.731739	0.726079	0.699214	0.773775	0.677535	0.81225	0.826196	0.940478	0.896892	0.705501	0.608791	0.653489	0.207264	0.243662	0.262101
46	0.671124	0.593466	0.67136	0.86674	0.850481	0.746424	0.82004	0.917455	0.706136	0.596771	0.658964	0.646207	0.571281	0.646664	0.56865	0.673027	0.813584	0.727085	0.783529	0.658588	0.721282	0.653855	0.739473	0.628765	0.470287	0.679752	0.65795	0.602301	0.577068	0.514405	0.568783	0.58216	0.64885		0.770396	0.720889	0.714036	0.762243	0.664003	0.839276	0.835042	0.910428	0.887288	0.706136	0.596771	0.658964	0.213148	0.234228	0.265376
46.5	0.653302	0.578719	0.674026	0.898317	0.859402	0.739378	0.848999	0.921038	0.706958	0.624246	0.688509	0.680247	0.579178	0.650748	0.575801	0.686493	0.811399	0.716318	0.791222	0.663527	0.723411	0.626659	0.732052	0.583012	0.501408	0.672905	0.671712	0.61069	0.578524	0.517964	0.564647	0.56707	0.66917		0.780985	0.712256	0.732929	0.73512	0.687195	0.818694	0.826415	0.891773	0.887421	0.706958	0.624246	0.688509	0.204899	0.24324	0.274417
47	0.665006	0.584097	0.664974	0.89367	0.891847	0.754537	0.869005	0.918223	0.691082	0.603834	0.663371	0.664932	0.581871	0.642299	0.580117	0.657304	0.808685	0.722236	0.80433	0.674293	0.736666	0.64079	0.692005	0.603205	0.486062	0.656972	0.65819	0.562281	0.563775	0.51016	0.576663	0.597379	0.672574		0.770392	0.70254	0.71949	0.773248	0.655992	0.826521	0.82654	0.885591	0.868597	0.691082	0.603834	0.663371	0.228909	0.247373	0.251207
47.5	0.674203	0.571444	0.655717	0.902695	0.87125	0.767918	0.854382	0.892638	0.708979	0.606869	0.673577	0.677253	0.592998	0.660387	0.57339	0.683775	0.822579	0.728002	0.802633	0.675919	0.709358	0.653445	0.709387	0.574354	0.485263	0.636289	0.658268	0.576652	0.549703	0.514225	0.574483	0.592708	0.680455		0.777888	0.728685	0.689407	0.788653	0.66874	0.794314	0.810927	0.935425	0.882867	0.708979	0.606869	0.673577	0.226992	0.265356	0.275601
48	0.668772	0.580259	0.69098	0.890012	0.884138	0.761302	0.85936	0.927671	0.709143	0.609402	0.674245	0.696238	0.584705	0.641615	0.586455	0.669302	0.821753	0.721649	0.787392	0.668252	0.720631	0.649926	0.753118	0.59102	0.46597	0.630371	0.635849	0.60275	0.561783	0.519526	0.557056	0.596799	0.665499		0.794349	0.733242	0.743807	0.763671	0.699793	0.798455	0.830755	0.922396	0.865763	0.709143	0.609402	0.674245	0.243425	0.275437	0.257444
48.5	0.668157	0.578172	0.715933	0.909366	0.870921	0.763123	0.875749	0.948017	0.693831	0.616056	0.679894	0.695184	0.608721	0.656969	0.574668	0.687483	0.812187	0.730058	0.782473	0.664594	0.72593	0.632679	0.684925	0.566929	0.468157	0.623531	0.675089	0.580482	0.548697	0.529491	0.565498	0.580704	0.66696		0.794009	0.743385	0.714767	0.788076	0.729709	0.866633	0.814288	0.925048	0.883235	0.693831	0.616056	0.679894	0.230534	0.296095	0.291641
49	0.672064	0.595146	0.674236	0.900626	0.885197	0.772824	0.866238	0.91805	0.705286	0.621594	0.685537	0.715746	0.614618	0.652308	0.580871	0.678733	0.827658	0.743586	0.815829	0.687172	0.744038	0.641132	0.718456	0.586001	0.482656	0.612917	0.673312	0.58985	0.563814	0.51293	0.574572	0.595124	0.702822		0.771847	0.750084	0.71285	0.797125	0.668134	0.873054	0.794197	0.937564	0.892052	0.705286	0.621594	0.685537	0.22567	0.249373	0.267136
49.5	0.674559	0.594762	0.702188	0.916478	0.90652	0.767925	0.852995	0.911226	0.72847	0.620242	0.692922	0.688421	0.607034	0.649584	0.589182	0.711936	0.821416	0.742987	0.814258	0.675661	0.726214	0.658796	0.716222	0.595202	0.502454	0.595516	0.698628	0.583459	0.563548	0.498365	0.552281	0.579199	0.693474		0.774451	0.740661	0.711378	0.778023	0.729108	0.827076	0.772767	0.898117	0.839366	0.72847	0.620242	0.692922	0.233755	0.269582	0.263233
50	0.685407	0.588943	0.721861	0.899826	0.889966	0.763879	0.835244	0.91766	0.722836	0.618121	0.689152	0.726172	0.62112	0.651307	0.584286	0.636262	0.834837	0.744034	0.79416	0.693497	0.742895	0.65465	0.697776	0.59363	0.505979	0.651857	0.654822	0.59031	0.569009	0.561763	0.576687	0.560052	0.706237		0.786753	0.724189	0.712415	0.777292	0.730702	0.824219	0.79857	0.902231	0.849465	0.722836	0.618121	0.689152	0.236258	0.285257	0.28751
50.5	0.68452	0.58055	0.722393	0.891492	0.876519	0.77669	0.845327	0.908065	0.698811	0.608849	0.683046	0.709323	0.621867	0.656535	0.581262	0.649649	0.823394	0.737262	0.778148	0.676723	0.748131	0.667923	0.730842	0.588349	0.50158	0.632576	0.658729	0.599679	0.577149	0.562579	0.578374	0.596346	0.695632		0.784584	0.754783	0.731116	0.794151	0.662872	0.8308	0.812544	0.923881	0.832321	0.698811	0.608849	0.683046	0.235173	0.267099	0.309316
51	0.689306	0.579413	0.736619	0.899387	0.902574	0.781944	0.882336	0.934442	0.71882	0.636071	0.689328	0.710988	0.606385	0.660171	0.578855	0.658206	0.84567	0.749265	0.783713	0.697863	0.764887	0.667967	0.692046	0.593495	0.475264	0.635135	0.667062	0.59136	0.565472	0.550648	0.586115	0.602289	0.678881		0.784689	0.747968	0.73443	0.748555	0.681616	0.852069	0.82473	0.953424	0.877047	0.71882	0.636071	0.689328	0.240287	0.313071	0.261544
51.5	0.683154	0.585548	0.737519	0.942891	0.923956	0.790196	0.861819	0.947987	0.727374	0.641711	0.707072	0.717708	0.615218	0.647316	0.591279	0.666302	0.82872	0.75358	0.789533	0.703803	0.738691	0.674636	0.690687	0.588044	0.480636	0.632071	0.650833	0.597069	0.587468	0.56214	0.60378	0.59644	0.691362		0.775074	0.755204	0.751967	0.785275	0.673257	0.802047	0.836271	0.907664	0.85694	0.727374	0.641711	0.707072	0.228587	0.276001	0.296118
52	0.670954	0.595602	0.688297	0.94086	0.921515	0.786939	0.884087	0.967955	0.704787	0.633131	0.701153	0.732282	0.637105	0.63738	0.581618	0.668102	0.812747	0.7391	0.805423	0.723826	0.759022	0.658363	0.727254	0.598255	0.500044	0.640801	0.656344	0.599636	0.605556	0.546996	0.596827	0.586589	0.697052		0.777674	0.744768	0.757022	0.771087	0.710366	0.811929	0.823576	0.926724	0.866686	0.704787	0.633131	0.701153	0.24382	0.26443	0.283454
52.5	0.661714	0.584981	0.693997	0.922744	0.945923	0.802467	0.869362	0.922365	0.729407	0.634577	0.70789	0.732559	0.637086	0.646477	0.584958	0.685273	0.840325	0.74893	0.814376	0.691649	0.763693	0.67608	0.68929	0.576533	0.487833	0.619797	0.68246	0.621985	0.589319	0.556336	0.584352	0.589821	0.690415		0.778113	0.752672	0.731934	0.72447	0.708842	0.817269	0.797013	0.980014	0.866753	0.729407	0.634577	0.70789	0.236968	0.266202	0.264171
53	0.675567	0.613795	0.688508	0.928427	0.916835	0.798932	0.876253	0.955511	0.718204	0.63429	0.698867	0.733853	0.628547	0.648563	0.563626	0.662178	0.843227	0.754777	0.793417	0.713266	0.754993	0.681641	0.703254	0.585049	0.475275	0.641655	0.667959	0.614678	0.576253	0.557032	0.590875	0.614456	0.692605		0.791317	0.741321	0.723142	0.803224	0.710342	0.784247	0.843901	0.898279	0.892636	0.718204	0.63429	0.698867	0.229907	0.282675	0.310289
53.5	0.662821	0.642458	0.679865	0.947197	0.943803	0.796856	0.882365	0.972202	0.743351	0.633419	0.722351	0.728644	0.627549	0.653192	0.593728	0.685038	0.848181	0.755492	0.817244	0.732918	0.774756	0.690792	0.695743	0.601677	0.481275	0.624019	0.662444	0.608905	0.590037	0.566833	0.611012	0.568079	0.684067		0.762311	0.734995	0.728701	0.727216	0.660927	0.806007	0.804921	0.907061	0.908566	0.743351	0.633419	0.722351	0.249181	0.32719	0.309819
54	0.685498	0.589429	0.69088	0.926177	0.922568	0.806737	0.888852	0.950262	0.733961	0.657841	0.71397	0.718836	0.650108	0.661889	0.591288	0.682983	0.848136	0.757055	0.823173	0.728974	0.79365	0.684229	0.707275	0.597333	0.483071	0.625809	0.657679	0.609063	0.591976	0.563297	0.63021	0.580953	0.672902		0.777073	0.728877	0.726385	0.745779	0.661308	0.809792	0.843966	0.922921	0.896148	0.733961	0.657841	0.71397	0.268673	0.307916	0.321223
54.5	0.672089	0.609824	0.71398	0.92938	0.914509	0.795996	0.892897	0.963821	0.722291	0.642677	0.711302	0.729091	0.637496	0.656702	0.589759	0.679328	0.85672	0.762347	0.82923	0.739425	0.792792	0.693844	0.721736	0.573982	0.482302	0.641416	0.663955	0.608756	0.606548	0.548508	0.616998	0.573332	0.688394		0.754615	0.723917	0.715128	0.755813	0.739626	0.762075	0.815148	0.966173	0.863455	0.722291	0.642677	0.711302	0.250063	0.314708	0.318657
55	0.690249	0.641823	0.744594	0.92519	0.899337	0.840701	0.921951	0.98123	0.709204	0.636127	0.703814	0.715588	0.638384	0.664614	0.602022	0.70184	0.85948	0.773726	0.8471	0.731491	0.801268	0.687231	0.691838	0.582866	0.480521	0.642596	0.700705	0.62016	0.59218	0.580449	0.617843	0.588509	0.68401		0.749461	0.751585	0.72169	0.733204	0.641292	0.747797	0.870913	0.946918	0.896807	0.709204	0.636127	0.703814	0.264203	0.313626	0.309404
55.5	0.682676	0.591831	0.742032	0.944399	0.933991	0.823242	0.939898	1.02395	0.693031	0.646877	0.71623	0.755948	0.64252	0.652123	0.605897	0.669606	0.842608	0.76036	0.820858	0.736539	0.793166	0.707378	0.75087	0.561418	0.48715	0.660987	0.694276	0.622536	0.587923	0.539727	0.59796	0.615101	0.692161		0.775118	0.738585	0.707996	0.766648	0.661869	0.806487	0.827719	1.00432	0.859751	0.693031	0.646877	0.71623	0.251574	0.317521	0.271782
56	0.658805	0.622625	0.725289	0.943563	0.951208	0.846649	0.933263	1.02434	0.706655	0.651057	0.712688	0.74981	0.629857	0.665651	0.599985	0.671187	0.874992	0.767691	0.85498	0.733415	0.810374	0.721712	0.723852	0.594959	0.485273	0.63889	0.685316	0.61725	0.586618	0.555443	0.622014	0.612463	0.696189		0.760173	0.718363	0.69958	0.72136	0.622468	0.813122	0.871985	0.970729	0.903645	0.706655	0.651057	0.712688	0.252741	0.295319	0.308855
56.5	0.696687	0.605332	0.728142	0.920186	0.932935	0.833599	0.946245	1.02598	0.733861	0.647071	0.718398	0.764307	0.662644	0.656599	0.605487	0.698088	0.86653	0.784492	0.850498	0.728418	0.786114	0.717767	0.71712	0.597535	0.504924	0.635798	0.706495	0.624777	0.603246	0.559395	0.597711	0.600745	0.683254		0.759327	0.734638	0.710395	0.746028	0.729248	0.726985	0.854242	1.03163	0.899733	0.733861	0.647071	0.718398	0.241657	0.272741	0.343015
57	0.71393	0.603561	0.746381	0.934679	0.929521	0.855394	0.952642	1.01134	0.742719	0.658787	0.718933	0.76284	0.661382	0.638235	0.587246	0.673585	0.85534	0.771429	0.826949	0.744493	0.803274	0.706598	0.704231	0.592376	0.495903	0.672017	0.707257	0.623092	0.610834	0.570856	0.596853	0.611309	0.666723		0.778189	0.73082	0.755766	0.742896	0.643737	0.774629	0.871799	0.967804	0.943109	0.742719	0.658787	0.718933	0.257336	0.304107	0.344752
57.5	0.727992	0.590646	0.742124	0.942615	0.91582	0.843979	0.93279	0.989943	0.739062	0.660319	0.737906	0.749593	0.638877	0.650431	0.579175	0.662416	0.865445	0.779009	0.839398	0.737925	0.795423	0.714849	0.709018	0.610477	0.491916	0.66035	0.690296	0.635707	0.606519	0.564895	0.611674	0.588646	0.69859		0.7759	0.746452	0.715882	0.725331	0.656805	0.755799	0.851837	0.916921	0.943397	0.739062	0.660319	0.737906	0.254404	0.30868	0.338449
58	0.700716	0.611519	0.761847	0.942121	0.928222	0.838762	0.941065	0.993373	0.751252	0.65516	0.726255	0.725511	0.656723	0.662509	0.59688	0.660049	0.855649	0.790633	0.841583	0.739862	0.780075	0.712324	0.753812	0.593175	0.511548	0.659107	0.68839	0.633195	0.619431	0.580218	0.62379	0.617154	0.698127		0.757891	0.743077	0.698275	0.701392	0.632271	0.769812	0.869772	0.964011	0.910522	0.751252	0.65516	0.726255	0.277389	0.324456	0.315526
58.5	0.715451	0.598188	0.764751	0.935102	0.946417	0.859896	0.947418	1.05713	0.7389	0.680872	0.748133	0.741855	0.660037	0.651235	0.594419	0.650095	0.87263	0.789726	0.834694	0.743515	0.771298	0.709736	0.734129	0.628548	0.503108	0.650636	0.716969	0.640086	0.617158	0.557458	0.602907	0.588654	0.691456		0.751025	0.716964	0.705685	0.683708	0.646981	0.773118	0.895968	1.03125	0.929579	0.7389	0.680872	0.748133	0.264208	0.31125	0.302525
59	0.711553	0.615201	0.769057	0.93483	0.913652	0.835631	0.953908	0.978813	0.77048	0.680994	0.736024	0.74751	0.658231	0.655292	0.582382	0.664514	0.871845	0.781614	0.848953	0.753501	0.790644	0.70104	0.726452	0.612925	0.52637	0.685458	0.703098	0.62843	0.584086	0.553489	0.591045	0.606637	0.721512		0.766434	0.711353	0.704342	0.714559	0.710523	0.733693	0.890079	0.992783	0.916666	0.77048	0.680994	0.736024	0.273018	0.308148	0.320479
59.5	0.722223	0.612616	0.764623	0.936464	0.932218	0.846187	0.929503	0.9946	0.772313	0.686597	0.75398	0.772353	0.654234	0.668632	0.598806	0.684316	0.860872	0.776088	0.848566	0.742896	0.76698	0.705158	0.729107	0.587854	0.511537	0.671156	0.707896	0.654767	0.597814	0.572073	0.605983	0.62044	0.715238		0.75018	0.717045	0.706317	0.744804	0.640938	0.780488	0.863321	0.984784	0.93251	0.772313	0.686597	0.75398	0.276422	0.330383	0.295714
60	0.712707	0.649623	0.724906	0.932105	0.924812	0.835864	0.927322	0.977526	0.773787	0.687541	0.740001	0.772304	0.663453	0.655754	0.606125	0.67769	0.849093	0.784259	0.857726	0.746299	0.77678	0.716586	0.741479	0.598752	0.521829	0.667211	0.702177	0.634148	0.611216	0.568027	0.608987	0.602637	0.711292		0.777982	0.713431	0.724147	0.74425	0.678813	0.81802	0.874404	1.01188	0.886233	0.773787	0.687541	0.740001	0.278307	0.328036	0.322514
60.5	0.725822	0.593877	0.760113	0.945498	0.941111	0.844355	0.924732	1.01312	0.777902	0.693906	0.767981	0.742357	0.657135	0.649134	0.61161	0.668055	0.872339	0.790485	0.831095	0.75581	0.774451	0.693524	0.764823	0.634244	0.516754	0.661792	0.702919	0.643559	0.60854	0.566668	0.606585	0.60841	0.69164		0.770421	0.744012	0.725145	0.758761	0.675432	0.850068	0.866744	1.01865	0.950171	0.777902	0.693906	0.767981	0.284193	0.312801	0.307786
61	0.71096	0.614197	0.749288	0.944784	0.934261	0.841457	0.89575	1.00069	0.772511	0.700523	0.753588	0.756331	0.663106	0.647406	0.602576	0.651618	0.881207	0.798277	0.841157	0.754726	0.784112	0.70296	0.729669	0.599705	0.523783	0.659958	0.697736	0.649118	0.628192	0.575989	0.614213	0.596449	0.696044		0.773233	0.728833	0.717524	0.770069	0.670817	0.78053	0.845665	0.920674	0.942451	0.772511	0.700523	0.753588	0.241155	0.296635	0.35394
61.5	0.73444	0.615844	0.745255	0.950857	0.936975	0.842495	0.932307	0.960466	0.773044	0.695721	0.756702	0.757057	0.6596	0.652329	0.600055	0.674716	0.865055	0.781957	0.84312	0.745444	0.818281	0.70715	0.768592	0.65427	0.510449	0.667196	0.719129	0.631581	0.59664	0.58417	0.614951	0.616089	0.72055		0.744688	0.734388	0.706866	0.79107	0.668273	0.818882	0.889201	0.946262	0.948462	0.773044	0.695721	0.756702	0.269225	0.322783	0.356828
62	0.730751	0.610714	0.762073	0.950332	0.933832	0.863206	0.924515	1.00514	0.780448	0.676802	0.770241	0.763546	0.6571	0.671649	0.601125	0.664767	0.854226	0.799983	0.860227	0.749457	0.803562	0.712773	0.720049	0.629261	0.493617	0.666684	0.705801	0.657618	0.603286	0.590834	0.617401	0.603099	0.690738		0.74148	0.723796	0.737137	0.76656	0.681755	0.841478	0.885414	0.93545	0.922489	0.780448	0.676802	0.770241	0.248361	0.312544	0.322345
62.5	0.706121	0.602548	0.776901	0.955536	0.946695	0.848782	0.954403	1.01129	0.775671	0.689709	0.753961	0.740643	0.673028	0.657368	0.599031	0.651759	0.867652	0.805036	0.853124	0.739284	0.780866	0.723879	0.75114	0.619415	0.517732	0.676823	0.706754	0.636068	0.607786	0.602647	0.62316	0.601319	0.711612		0.742452	0.727684	0.71513	0.713359	0.745463	0.785374	0.871059	0.939885	0.925706	0.775671	0.689709	0.753961	0.268706	0.341146	0.328687
63	0.73065	0.622034	0.734739	0.951639	0.948073	0.83152	0.928285	0.988283	0.767396	0.7009	0.761968	0.751611	0.638998	0.652498	0.607586	0.654819	0.880307	0.787916	0.85992	0.746983	0.763606	0.70468	0.733584	0.611697	0.509501	0.672222	0.707603	0.637611	0.639977	0.585372	0.611929	0.606547	0.696592		0.779182	0.706379	0.700264	0.777514	0.746567	0.798162	0.861414	1.00121	0.919194	0.767396	0.7009	0.761968	0.257635	0.333205	0.328776
63.5	0.754539	0.634841	0.73912	0.953563	0.955715	0.838786	0.946002	0.97361	0.793005	0.684026	0.754139	0.758712	0.663038	0.646686	0.589624	0.654108	0.881315	0.805017	0.863472	0.733442	0.818082	0.724962	0.775372	0.611592	0.512102	0.66601	0.711071	0.635755	0.64627	0.594946	0.623659	0.619245	0.69775		0.729985	0.715922	0.688228	0.752995	0.698315	0.818522	0.884242	0.994553	0.916119	0.793005	0.684026	0.754139	0.260958	0.327519	0.329437
64	0.724946	0.613669	0.754163	0.935516	0.974171	0.862475	0.94464	0.979399	0.782207	0.708401	0.757394	0.756769	0.656669	0.660165	0.596258	0.630618	0.891757	0.805215	0.863427	0.745952	0.793495	0.723265	0.713218	0.634197	0.518393	0.669528	0.724952	0.630103	0.639023	0.597353	0.646863	0.598229	0.680161		0.715747	0.706231	0.674505	0.757765	0.7211	0.848198	0.87788	1.003	0.924621	0.782207	0.708401	0.757394	0.249898	0.323767	0.316256
64.5	0.720924	0.618952	0.743369	0.965638	0.935071	0.852812	0.917374	1.003	0.777868	0.700452	0.755485	0.740188	0.666732	0.665564	0.603536	0.640819	0.887466	0.819586	0.875092	0.740567	0.804182	0.717651	0.742616	0.607583	0.519803	0.66066	0.727814	0.665052	0.633183	0.621281	0.645926	0.598527	0.715011		0.738426	0.704566	0.669672	0.774265	0.702221	0.839466	0.911975	1.03281	0.96873	0.777868	0.700452	0.755485	0.251279	0.297594	0.302733
65	0.745351	0.634179	0.793687	0.960369	0.953278	0.853734	0.930703	0.99612	0.798766	0.69986	0.750676	0.730323	0.655376	0.665827	0.595805	0.654651	0.886449	0.812459	0.847694	0.749158	0.797333	0.715242	0.720022	0.645819	0.515825	0.670677	0.728366	0.636754	0.656479	0.609541	0.643991	0.611896	0.690371		0.708083	0.698373	0.676959	0.737488	0.797733	0.812298	0.890751	1.05032	0.923907	0.798766	0.69986	0.750676	0.264704	0.309204	0.310848
65.5	0.757595	0.633856	0.793941	0.966615	0.959562	0.841273	0.951429	0.967493	0.770959	0.70381	0.759086	0.746658	0.647305	0.65243	0.604422	0.646347	0.857697	0.82663	0.890244	0.729206	0.796254	0.710808	0.757	0.605145	0.521763	0.656411	0.717227	0.627208	0.662049	0.627897	0.626738	0.593801	0.700073		0.749843	0.696792	0.671038	0.781972	0.723844	0.815189	0.879721	0.930827	0.929739	0.770959	0.70381	0.759086	0.27542	0.32609	0.309307
66	0.739222	0.598633	0.787155	0.953043	0.955298	0.842004	0.915433	0.967192	0.775575	0.683915	0.740102	0.756539	0.648128	0.658651	0.595401	0.669138	0.890483	0.823733	0.876172	0.741488	0.812267	0.723437	0.793519	0.620097	0.518499	0.679222	0.718875	0.625017	0.663919	0.612676	0.664665	0.624261	0.714592		0.714182	0.703951	0.650437	0.828084	0.71155	0.818616	0.847275	0.969002	0.928966	0.775575	0.683915	0.740102	0.26165	0.295672	0.325416
66.5	0.720333	0.607257	0.768897	0.950455	0.936147	0.825133	0.897771	0.961425	0.794811	0.695347	0.764889	0.741445	0.652455	0.654023	0.606681	0.692131	0.881227	0.809274	0.905186	0.770185	0.786999	0.720114	0.736505	0.631518	0.506327	0.657765	0.743719	0.65874	0.669454	0.61053	0.660898	0.62308	0.729451		0.730232	0.696706	0.661288	0.763502	0.741828	0.788519	0.841818	0.954203	0.965865	0.794811	0.695347	0.764889	0.255633	0.309941	0.320605
67	0.736992	0.634072	0.784505	0.936817	0.954968	0.837006	0.897095	0.967366	0.796148	0.711616	0.775742	0.744134	0.642414	0.668368	0.605058	0.646327	0.890944	0.820498	0.882858	0.764628	0.769564	0.743638	0.741513	0.637489	0.528727	0.687002	0.728509	0.648647	0.67911	0.619884	0.659848	0.619933	0.687582		0.71058	0.694334	0.693762	0.773005	0.768447	0.845697	0.882207	1.04763	0.919882	0.796148	0.711616	0.775742	0.252229	0.293753	0.31611
67.5	0.733344	0.625096	0.748098	0.928896	0.933306	0.828171	0.914893	0.96375	0.770648	0.70303	0.768122	0.751647	0.644671	0.672404	0.600716	0.664175	0.908717	0.831224	0.884433	0.73975	0.813288	0.715524	0.71453	0.600315	0.508252	0.657919	0.697752	0.673916	0.6721	0.625274	0.66481	0.621231	0.734531		0.707443	0.698914	0.691276	0.805412	0.683409	0.812987	0.859955	1.01598	0.911183	0.770648	0.70303	0.768122	0.262202	0.317208	0.32548
68	0.72846	0.629584	0.771214	0.948778	0.937404	0.82561	0.865738	0.918729	0.749732	0.702424	0.753618	0.727466	0.659072	0.669404	0.606988	0.647926	0.927405	0.830554	0.880255	0.759779	0.813579	0.739204	0.726398	0.617359	0.495068	0.660904	0.697515	0.643814	0.644684	0.621717	0.663464	0.62825	0.713402		0.704325	0.68964	0.69577	0.801108	0.767722	0.811724	0.85334	1.05572	0.913544	0.749732	0.702424	0.753618	0.241277	0.302486	0.324752
68.5	0.746158	0.626344	0.777114	0.930489	0.924849	0.834605	0.903709	0.964463	0.7699	0.693162	0.733753	0.73767	0.668107	0.659388	0.616873	0.655289	0.895288	0.826341	0.881322	0.751175	0.798297	0.733737	0.747825	0.585129	0.511275	0.674688	0.724988	0.655993	0.660437	0.63283	0.676299	0.617254	0.744064		0.682077	0.682571	0.663295	0.775604	0.739867	0.832907	0.86175	0.941431	0.904357	0.7699	0.693162	0.733753	0.255112	0.293434	0.300047
69	0.728173	0.628956	0.786886	0.927393	0.933457	0.816873	0.863947	0.932543	0.744004	0.69586	0.747918	0.753714	0.665641	0.68897	0.609402	0.647688	0.907657	0.830656	0.876605	0.761381	0.8029	0.726988	0.745924	0.584456	0.509824	0.672787	0.705388	0.669389	0.67632	0.624118	0.681378	0.628195	0.741865		0.705684	0.664681	0.700757	0.779281	0.714581	0.773406	0.893894	0.982625	0.888809	0.744004	0.69586	0.747918	0.245272	0.308402	0.302872
69.5	0.737665	0.621779	0.812262	0.940793	0.946141	0.83087	0.876528	0.932873	0.742556	0.698151	0.748652	0.741838	0.667508	0.693004	0.611699	0.671227	0.927261	0.841367	0.902251	0.759806	0.804727	0.737813	0.747627	0.601432	0.525279	0.677504	0.734579	0.664319	0.681116	0.624592	0.678225	0.633514	0.741866		0.671602	0.686112	0.637	0.767557	0.740194	0.78586	0.867417	1	0.898157	0.742556	0.698151	0.748652	0.271624	0.313989	0.304469
70	0.752425	0.620127	0.818264	0.945314	0.93344	0.802127	0.856083	0.919387	0.746649	0.695709	0.748373	0.751443	0.658396	0.682344	0.613453	0.652183	0.91894	0.836429	0.898404	0.776458	0.835681	0.733251	0.769257	0.625752	0.515904	0.689048	0.699119	0.647224	0.674742	0.64215	0.707256	0.648673	0.74331		0.710863	0.679856	0.674006	0.767716	0.751346	0.811778	0.864582	1.02275	0.89212	0.746649	0.695709	0.748373	0.258536	0.274707	0.314694
70.5	0.763031	0.612074	0.767132	0.951715	0.915795	0.836712	0.885689	0.948752	0.733971	0.685194	0.741697	0.760666	0.662415	0.685695	0.625178	0.655872	0.906909	0.847487	0.910958	0.780222	0.802057	0.728425	0.731928	0.620498	0.519599	0.678643	0.724218	0.655818	0.671477	0.64822	0.640306	0.656668	0.756477		0.686326	0.685435	0.651462	0.742873	0.746515	0.795909	0.859765	0.934492	0.898001	0.733971	0.685194	0.741697	0.260725	0.303168	0.272749
71	0.757446	0.614456	0.808096	0.958544	0.959095	0.825239	0.847883	0.928522	0.756518	0.688818	0.747835	0.726854	0.67039	0.664125	0.621395	0.672037	0.913085	0.845853	0.914496	0.763667	0.807658	0.73087	0.755817	0.605261	0.523085	0.682968	0.726855	0.66821	0.697859	0.624002	0.666317	0.655256	0.736509		0.709459	0.701138	0.683665	0.769607	0.722282	0.819347	0.857762	0.998429	0.879215	0.756518	0.688818	0.747835	0.232829	0.285463	0.328814
71.5	0.743716	0.60058	0.767147	0.941177	0.933085	0.8281	0.890259	0.941557	0.764718	0.696363	0.743101	0.763099	0.668148	0.679714	0.635211	0.702405	0.930093	0.842938	0.892224	0.758656	0.838032	0.728285	0.772274	0.603328	0.519371	0.693052	0.717631	0.682017	0.665529	0.627258	0.678439	0.651802	0.766249		0.694875	0.705815	0.648393	0.739924	0.71556	0.816641	0.895927	0.986108	0.898801	0.764718	0.696363	0.743101	0.254675	0.253862	0.257932
72	0.718344	0.64737	0.759757	0.948688	0.927642	0.817705	0.864165	0.921447	0.754755	0.692246	0.756193	0.740748	0.687936	0.689697	0.626042	0.688467	0.924656	0.835655	0.869278	0.778535	0.832899	0.718746	0.745616	0.62652	0.506667	0.702406	0.722856	0.655201	0.666558	0.651116	0.69892	0.656996	0.749605		0.686835	0.702195	0.674231	0.718607	0.683719	0.768427	0.851708	1.00523	0.939469	0.754755	0.692246	0.756193	0.249882	0.28261	0.313392
72.5	0.745071	0.620525	0.787474	0.948868	0.927146	0.816835	0.884396	0.920111	0.76819	0.692388	0.760544	0.757689	0.678552	0.708637	0.619435	0.665599	0.903291	0.839138	0.881678	0.766255	0.799207	0.732338	0.764287	0.641124	0.523363	0.67602	0.729612	0.674098	0.658832	0.649485	0.701404	0.634247	0.751965		0.685384	0.71854	0.712574	0.766757	0.703698	0.790878	0.889073	0.965572	0.882295	0.76819	0.692388	0.760544	0.244437	0.31052	0.282669
73	0.752067	0.63902	0.77879	0.945221	0.935601	0.826479	0.871002	0.954326	0.725245	0.696401	0.752415	0.757387	0.655669	0.66832	0.623852	0.667385	0.897602	0.837257	0.893927	0.76052	0.802073	0.731812	0.736908	0.627159	0.519061	0.676373	0.736528	0.666305	0.662963	0.632659	0.668419	0.653943	0.731771		0.737662	0.713563	0.721115	0.750382	0.705179	0.713767	0.856381	0.976395	0.9011	0.725245	0.696401	0.752415	0.231604	0.271838	0.319934
73.5	0.758158	0.628536	0.788423	0.954723	0.938495	0.821777	0.868936	0.876263	0.766499	0.708779	0.763746	0.747367	0.665426	0.676707	0.623904	0.653418	0.901628	0.833592	0.889924	0.770999	0.809314	0.731824	0.755658	0.631385	0.521262	0.683609	0.747394	0.683774	0.669765	0.645899	0.638059	0.64479	0.755579		0.749594	0.731241	0.701446	0.695337	0.700102	0.773831	0.872507	1.05947	0.950884	0.766499	0.708779	0.763746	0.259493	0.284349	0.28885
74	0.747008	0.60089	0.794563	0.95747	0.931619	0.817784	0.887204	0.879126	0.739555	0.730861	0.755478	0.758305	0.686234	0.677169	0.633243	0.664202	0.901456	0.827883	0.876158	0.763882	0.800348	0.736209	0.745597	0.613848	0.543081	0.683378	0.731844	0.679734	0.66264	0.630952	0.622683	0.649069	0.754331		0.735051	0.754781	0.715578	0.740402	0.687039	0.808503	0.874839	1.05012	0.938884	0.739555	0.730861	0.755478	0.236681	0.294717	0.307592
74.5	0.728227	0.612621	0.81625	0.951484	0.944278	0.815147	0.869159	0.866442	0.752308	0.693501	0.763505	0.756788	0.676627	0.707554	0.634628	0.677469	0.916707	0.838058	0.884006	0.769482	0.836727	0.731687	0.779265	0.629726	0.526612	0.703063	0.718395	0.65491	0.671368	0.646166	0.632316	0.65125	0.751561		0.745816	0.727671	0.715216	0.679961	0.663316	0.729878	0.87505	0.97476	0.926446	0.752308	0.693501	0.763505	0.230186	0.279689	0.270027
75	0.733141	0.64649	0.796242	0.917194	0.930579	0.819399	0.867484	0.870445	0.771708	0.717339	0.741083	0.778411	0.682326	0.697757	0.633728	0.704544	0.900202	0.831179	0.893066	0.763185	0.798857	0.743638	0.767726	0.608806	0.52944	0.67372	0.719653	0.64967	0.670582	0.625785	0.621191	0.668424	0.721566		0.745302	0.758035	0.696855	0.691329	0.680312	0.727094	0.855069	0.989086	0.930223	0.771708	0.717339	0.741083	0.231546	0.282939	0.286767
75.5	0.738277	0.603525	0.776142	0.949505	0.921241	0.80876	0.894228	0.885878	0.767487	0.730107	0.758413	0.745584	0.667102	0.705641	0.643652	0.68895	0.898891	0.824236	0.882399	0.747154	0.823033	0.732277	0.749008	0.644898	0.527076	0.678807	0.741417	0.673918	0.690943	0.647169	0.660028	0.652213	0.778589		0.756715	0.739321	0.73992	0.703056	0.627042	0.756072	0.85653	0.987726	0.908072	0.767487	0.730107	0.758413	0.245969	0.299692	0.308607
76	0.730018	0.64981	0.749543	0.945398	0.888198	0.817124	0.861076	0.903327	0.808768	0.727581	0.779645	0.77049	0.673433	0.698827	0.642337	0.675354	0.912019	0.8438	0.891073	0.775801	0.810186	0.729696	0.760328	0.618057	0.529361	0.674396	0.723039	0.652945	0.67808	0.636709	0.656134	0.646455	0.737063		0.754774	0.762208	0.729384	0.738843	0.70731	0.710497	0.851472	0.977582	0.908898	0.808768	0.727581	0.779645	0.248859	0.284645	0.287334
76.5	0.723469	0.623115	0.803553	0.916168	0.907261	0.820372	0.872401	0.901202	0.777146	0.721264	0.780556	0.74749	0.671727	0.672396	0.627007	0.677373	0.904966	0.83387	0.886725	0.791499	0.821597	0.739586	0.748694	0.605033	0.512104	0.669349	0.713859	0.658648	0.69634	0.655758	0.665361	0.659329	0.768781		0.759906	0.733366	0.73591	0.717666	0.672179	0.743997	0.847248	1.00149	0.864127	0.777146	0.721264	0.780556	0.247099	0.309267	0.300347
77	0.735756	0.635502	0.834782	0.930979	0.92634	0.810625	0.831165	0.850081	0.760711	0.721541	0.778275	0.756059	0.694547	0.663271	0.651208	0.658245	0.911059	0.847589	0.902242	0.781422	0.810272	0.750526	0.747898	0.620891	0.523548	0.683221	0.729143	0.67173	0.679871	0.642872	0.675131	0.650785	0.762797		0.744775	0.733756	0.718309	0.748735	0.697637	0.750803	0.879182	1.03254	0.897678	0.760711	0.721541	0.778275	0.264397	0.310791	0.309802
77.5	0.737383	0.628612	0.796379	0.935658	0.909941	0.816965	0.845316	0.863238	0.813019	0.736897	0.77704	0.757832	0.675657	0.674937	0.640401	0.661395	0.917085	0.839639	0.887019	0.793133	0.801705	0.736973	0.771196	0.604096	0.497821	0.676594	0.72261	0.665684	0.67785	0.6298	0.678431	0.665327	0.727217		0.774476	0.743505	0.737941	0.734821	0.740645	0.766791	0.862156	1.03313	0.892636	0.813019	0.736897	0.77704	0.237707	0.315516	0.307176
78	0.711486	0.610795	0.826197	0.930487	0.919462	0.827224	0.844369	0.865263	0.797156	0.729908	0.781544	0.773552	0.663364	0.685515	0.628536	0.656665	0.878265	0.83821	0.891265	0.776869	0.8532	0.756914	0.713982	0.604146	0.507404	0.676174	0.682324	0.686185	0.687628	0.662551	0.667798	0.679338	0.743593		0.774768	0.75507	0.737667	0.709335	0.727364	0.746474	0.865645	1.02103	0.909305	0.797156	0.729908	0.781544	0.267736	0.310872	0.339834
78.5	0.722921	0.638763	0.789063	0.927714	0.928956	0.821071	0.845126	0.856865	0.829297	0.750882	0.802626	0.761626	0.676291	0.669347	0.629757	0.630788	0.91384	0.849606	0.889308	0.790771	0.833772	0.759809	0.731434	0.615569	0.505509	0.690477	0.721655	0.66407	0.67399	0.676519	0.670272	0.680356	0.761637		0.79653	0.745145	0.732384	0.734317	0.673957	0.729855	0.855462	1.00452	0.89026	0.829297	0.750882	0.802626	0.246967	0.301064	0.304714
79	0.715851	0.615574	0.801243	0.927436	0.915993	0.809375	0.838669	0.85293	0.815984	0.733181	0.789116	0.762602	0.659676	0.664102	0.624821	0.640987	0.893927	0.839346	0.877354	0.788516	0.830493	0.776296	0.742993	0.636856	0.509063	0.684152	0.701838	0.659976	0.660882	0.641203	0.647878	0.672416	0.756649		0.74682	0.736584	0.709558	0.773906	0.665794	0.772579	0.840607	0.956692	0.888203	0.815984	0.733181	0.789116	0.25897	0.295518	0.31702
79.5	0.723502	0.662555	0.809709	0.949929	0.933985	0.819889	0.873228	0.888178	0.806522	0.742989	0.793482	0.752433	0.669565	0.659105	0.608003	0.650793	0.898766	0.835382	0.861461	0.794372	0.834522	0.760027	0.736251	0.608898	0.502015	0.688491	0.72376	0.672011	0.680858	0.646406	0.659542	0.653462	0.745641		0.762411	0.76094	0.722684	0.739477	0.696373	0.728317	0.834406	0.999006	0.858344	0.806522	0.742989	0.793482	0.274614	0.304104	0.316029
80	0.706191	0.635985	0.792445	0.935766	0.923658	0.821484	0.882412	0.891004	0.821971	0.757241	0.80587	0.752019	0.68481	0.655261	0.63537	0.626939	0.919482	0.832757	0.870845	0.783584	0.819473	0.749085	0.738552	0.59549	0.502833	0.706133	0.684798	0.662934	0.69548	0.673464	0.647371	0.668829	0.750362		0.77016	0.758695	0.737225	0.744046	0.717601	0.775545	0.851123	0.946645	0.918883	0.821971	0.757241	0.80587	0.246478	0.291687	0.31681
80.5	0.694325	0.644163	0.826612	0.945589	0.905741	0.836761	0.879253	0.86189	0.805825	0.751331	0.795755	0.747246	0.675768	0.670727	0.627674	0.640972	0.881096	0.846047	0.86657	0.80089	0.831981	0.72889	0.738489	0.591308	0.526791	0.681618	0.712705	0.678976	0.678931	0.648911	0.643376	0.662199	0.73619		0.786234	0.771657	0.745163	0.765875	0.671901	0.729716	0.845946	0.944099	0.910881	0.805825	0.751331	0.795755	0.244695	0.313064	0.318249
81	0.692272	0.648549	0.822912	0.925295	0.907912	0.829368	0.874485	0.887877	0.8513	0.751934	0.79743	0.74946	0.684042	0.690862	0.63796	0.64564	0.909383	0.841172	0.863852	0.79359	0.799296	0.7495	0.726553	0.608573	0.533007	0.700069	0.723356	0.673283	0.67863	0.65835	0.6757	0.660543	0.758917		0.777789	0.761442	0.733903	0.773248	0.664685	0.768114	0.853018	0.898572	0.903939	0.8513	0.751934	0.79743	0.253608	0.289302	0.311388
81.5	0.692923	0.652559	0.794353	0.929258	0.911034	0.840518	0.84965	0.918667	0.829293	0.76424	0.812862	0.751673	0.673518	0.642566	0.6305	0.633357	0.903055	0.842652	0.865147	0.791762	0.842553	0.754483	0.706587	0.583328	0.51672	0.684225	0.70583	0.663385	0.679183	0.647229	0.665491	0.666538	0.78642		0.761876	0.762058	0.754226	0.762246	0.661508	0.78607	0.862708	0.967253	0.875271	0.829293	0.76424	0.812862	0.242022	0.309322	0.305103
82	0.699032	0.645031	0.82709	0.927546	0.899618	0.836517	0.874217	0.888283	0.795756	0.75006	0.784937	0.745816	0.663207	0.64768	0.633758	0.627992	0.891197	0.837531	0.869967	0.79669	0.839526	0.743639	0.708994	0.610067	0.497192	0.664548	0.708628	0.64169	0.665572	0.656415	0.664158	0.666986	0.75452		0.791788	0.757487	0.750478	0.756232	0.705139	0.766241	0.850702	0.960123	0.886627	0.795756	0.75006	0.784937	0.261398	0.307257	0.319372
82.5	0.732236	0.660181	0.806328	0.936015	0.911623	0.85805	0.88747	0.89057	0.851599	0.760374	0.782131	0.759012	0.67494	0.65243	0.634874	0.612726	0.877984	0.851512	0.860756	0.79535	0.809681	0.762723	0.758133	0.578278	0.51782	0.687956	0.699119	0.630204	0.678363	0.647776	0.661039	0.682342	0.76274		0.778516	0.744926	0.736458	0.768764	0.736498	0.790719	0.855027	0.916475	0.868221	0.851599	0.760374	0.782131	0.260511	0.308755	0.307616
83	0.704161	0.645214	0.835687	0.91469	0.907432	0.857099	0.87993	0.899065	0.845462	0.745267	0.794083	0.74466	0.663259	0.66707	0.619198	0.631633	0.877198	0.839079	0.859959	0.792679	0.841477	0.742946	0.719329	0.61714	0.499604	0.68092	0.7067	0.640624	0.691867	0.628683	0.659129	0.673038	0.767667		0.78372	0.760505	0.752607	0.794206	0.697498	0.766542	0.814016	0.996542	0.84775	0.845462	0.745267	0.794083	0.245546	0.315801	0.311302
83.5	0.728148	0.670526	0.812624	0.937048	0.920349	0.856579	0.871215	0.903236	0.823497	0.764754	0.807414	0.738758	0.663086	0.644544	0.610982	0.627916	0.887791	0.831109	0.850837	0.780079	0.79818	0.729582	0.708205	0.629746	0.507161	0.660857	0.682008	0.65528	0.66934	0.640746	0.654076	0.671799	0.76915		0.786134	0.771259	0.736119	0.768385	0.683829	0.792524	0.805735	0.87472	0.874643	0.823497	0.764754	0.807414	0.282994	0.329827	0.314668
84	0.737548	0.630169	0.816735	0.936594	0.938225	0.831732	0.865442	0.933773	0.843079	0.750071	0.789158	0.774179	0.661819	0.648257	0.621141	0.615979	0.882036	0.82593	0.871207	0.789114	0.835305	0.74596	0.694015	0.64674	0.494649	0.670308	0.713945	0.618504	0.661011	0.635895	0.659431	0.680557	0.770511		0.768503	0.747849	0.753546	0.789619	0.697415	0.744795	0.852157	0.870773	0.846284	0.843079	0.750071	0.789158	0.266655	0.326663	0.302909
84.5	0.709609	0.655658	0.836569	0.958027	0.904194	0.84647	0.883573	0.915945	0.838509	0.743912	0.780615	0.766709	0.696382	0.650571	0.629522	0.630437	0.8777	0.821948	0.853423	0.786109	0.826347	0.738526	0.776292	0.620715	0.519193	0.665507	0.7058	0.638555	0.672573	0.642306	0.658754	0.68017	0.765914		0.762247	0.759573	0.719223	0.760999	0.6905	0.79504	0.872346	0.912014	0.855951	0.838509	0.743912	0.780615	0.264118	0.324766	0.313962
85	0.707838	0.631109	0.777281	0.938509	0.935681	0.823969	0.881874	0.900806	0.801206	0.754609	0.800269	0.771652	0.67117	0.666875	0.628968	0.602252	0.895508	0.838967	0.872102	0.784243	0.82073	0.76186	0.7128	0.580159	0.53779	0.649249	0.686165	0.627389	0.694001	0.642022	0.666441	0.664493	0.767818		0.773503	0.760215	0.72842	0.804986	0.681545	0.752958	0.816774	0.941509	0.907256	0.801206	0.754609	0.800269	0.275385	0.305739	0.363469
85.5	0.721152	0.621706	0.842379	0.95276	0.917481	0.828009	0.882632	0.908745	0.810555	0.732718	0.777305	0.773848	0.679125	0.674277	0.627491	0.616501	0.886604	0.829912	0.844976	0.807103	0.812565	0.748572	0.725028	0.608304	0.516992	0.641331	0.69815	0.647278	0.67363	0.651911	0.671698	0.691567	0.758315		0.77887	0.779546	0.745508	0.727215	0.719334	0.797602	0.842151	0.961161	0.866981	0.810555	0.732718	0.777305	0.275295	0.325183	0.333914
86	0.733873	0.642159	0.795136	0.93787	0.913978	0.854096	0.878222	0.912173	0.818803	0.732185	0.787844	0.754633	0.687545	0.650756	0.621142	0.63352	0.897	0.846279	0.860593	0.777672	0.825697	0.748947	0.7227	0.596297	0.519502	0.659061	0.713415	0.622538	0.670001	0.646263	0.653969	0.695481	0.769267		0.783521	0.763079	0.756131	0.742886	0.708571	0.756136	0.824772	1.00932	0.825926	0.818803	0.732185	0.787844	0.276717	0.336199	0.331154
86.5	0.748599	0.639326	0.832363	0.935751	0.916078	0.867637	0.877254	0.930359	0.784861	0.733885	0.773647	0.768779	0.664003	0.650334	0.627208	0.621902	0.900028	0.836692	0.877861	0.797158	0.818203	0.750676	0.764269	0.603383	0.518609	0.66297	0.687302	0.643254	0.678671	0.638083	0.661402	0.695119	0.76691		0.762547	0.771223	0.735553	0.778181	0.658004	0.778477	0.807906	0.920544	0.916203	0.784861	0.733885	0.773647	0.296331	0.329694	0.327311
87	0.726061	0.648859	0.830526	0.932769	0.915161	0.861316	0.894351	0.923429	0.833087	0.738023	0.792878	0.729406	0.668275	0.674009	0.620758	0.612483	0.888858	0.828805	0.874013	0.778438	0.851348	0.76727	0.755046	0.601775	0.534891	0.655175	0.690823	0.633807	0.690027	0.624899	0.681318	0.691985	0.797102		0.748024	0.752523	0.741487	0.7475	0.701908	0.71061	0.834908	0.982321	0.83428	0.833087	0.738023	0.792878	0.289812	0.318534	0.316704
87.5	0.742955	0.625872	0.819351	0.933491	0.930592	0.833088	0.890786	0.915421	0.798078	0.745268	0.777838	0.754094	0.652542	0.671542	0.633397	0.621304	0.894123	0.828655	0.871853	0.794854	0.856198	0.768809	0.744964	0.583474	0.506597	0.635889	0.70048	0.646194	0.685191	0.629554	0.671823	0.695538	0.766349		0.787161	0.761683	0.74241	0.744787	0.663075	0.669104	0.805254	0.964456	0.837025	0.798078	0.745268	0.777838	0.286497	0.33181	0.366915
88	0.709642	0.642392	0.799787	0.941994	0.917531	0.842449	0.911849	0.944379	0.798077	0.737812	0.769312	0.745878	0.665169	0.690636	0.638314	0.619017	0.874992	0.83637	0.866202	0.784979	0.831932	0.781156	0.720809	0.613197	0.504049	0.622853	0.697454	0.622887	0.706504	0.656757	0.673771	0.719258	0.778438		0.810608	0.758866	0.772646	0.737941	0.70621	0.734564	0.818017	0.8921	0.84698	0.798077	0.737812	0.769312	0.294481	0.329164	0.350032
88.5	0.728922	0.639954	0.805825	0.947277	0.945092	0.852721	0.906074	0.875247	0.801325	0.725164	0.796261	0.748774	0.672962	0.665165	0.638043	0.63313	0.880002	0.812868	0.863184	0.799209	0.834241	0.769714	0.74113	0.592277	0.517277	0.648937	0.699985	0.648573	0.702406	0.664469	0.682562	0.701713	0.795162		0.767562	0.770334	0.724694	0.75082	0.672233	0.800492	0.829388	0.967838	0.822291	0.801325	0.725164	0.796261	0.283026	0.326128	0.329358
89	0.7235	0.645839	0.826183	0.96108	0.927735	0.839137	0.875797	0.893739	0.772787	0.725704	0.783202	0.781931	0.671192	0.662759	0.630541	0.606736	0.875524	0.843374	0.867776	0.805698	0.844647	0.758423	0.725501	0.61109	0.514384	0.651748	0.716691	0.62421	0.703825	0.661691	0.658896	0.716124	0.79979		0.779582	0.790256	0.748488	0.775389	0.650432	0.734838	0.835543	0.931548	0.822956	0.772787	0.725704	0.783202	0.276562	0.336263	0.365898
89.5	0.735989	0.651296	0.82811	0.950768	0.925458	0.858492	0.907636	0.90795	0.776254	0.7309	0.788471	0.764341	0.705372	0.671237	0.620662	0.614774	0.893373	0.82878	0.857202	0.814949	0.846485	0.772409	0.716694	0.61635	0.532479	0.654818	0.672221	0.668019	0.711801	0.649989	0.677648	0.717748	0.809679		0.807703	0.773715	0.76845	0.737696	0.604369	0.728956	0.803271	0.935393	0.822449	0.776254	0.7309	0.788471	0.280075	0.331192	0.332837
90	0.714578	0.639768	0.815329	0.962445	0.914613	0.843007	0.852916	0.893981	0.78375	0.736442	0.812164	0.772333	0.704931	0.654514	0.623589	0.62231	0.868216	0.831422	0.871287	0.820021	0.841731	0.773181	0.751661	0.606729	0.509151	0.652922	0.707179	0.652581	0.686575	0.677694	0.691464	0.729524	0.7948		0.791724	0.787322	0.769054	0.690969	0.638086	0.75225	0.794763	0.885164	0.8224	0.78375	0.736442	0.812164	0.271842	0.292246	0.327371
90.5	0.730107	0.639006	0.822705	0.94494	0.916781	0.831769	0.862019	0.905467	0.782357	0.724308	0.803134	0.767878	0.697721	0.678467	0.627903	0.611225	0.86598	0.825394	0.851127	0.81064	0.826757	0.768351	0.720852	0.635369	0.505327	0.671792	0.700698	0.648172	0.688188	0.668578	0.678843	0.681998	0.805217		0.775484	0.777636	0.764601	0.684551	0.590202	0.685368	0.782141	0.902987	0.866017	0.782357	0.724308	0.803134	0.250605	0.312107	0.356193
91	0.694273	0.657448	0.814433	0.936768	0.896794	0.851485	0.864001	0.878184	0.7699	0.735711	0.797406	0.761171	0.695959	0.668263	0.631475	0.596175	0.871133	0.824328	0.844018	0.810473	0.830724	0.791371	0.773895	0.629942	0.50975	0.656297	0.736549	0.648989	0.690073	0.647635	0.675463	0.712034	0.796244		0.769524	0.73613	0.755979	0.708229	0.652941	0.708156	0.797102	0.950745	0.82536	0.7699	0.735711	0.797406	0.269518	0.299986	0.337173
91.5	0.71178	0.677467	0.801333	0.959917	0.932863	0.829444	0.884773	0.914387	0.807349	0.744078	0.804994	0.787296	0.693181	0.661371	0.637905	0.612396	0.899932	0.832283	0.865969	0.813939	0.88381	0.769712	0.742539	0.626461	0.503339	0.656901	0.69328	0.642235	0.690498	0.656186	0.677053	0.733898	0.812231		0.795246	0.785637	0.759355	0.728258	0.685157	0.671185	0.84565	0.857926	0.833947	0.807349	0.744078	0.804994	0.285624	0.307961	0.335386
92	0.699738	0.658057	0.825371	0.939995	0.928116	0.822223	0.857784	0.865212	0.82017	0.765589	0.828305	0.75523	0.68665	0.662024	0.630168	0.629238	0.87845	0.822015	0.859038	0.810059	0.857945	0.780141	0.727571	0.630212	0.508907	0.680462	0.693402	0.660517	0.695221	0.653075	0.665586	0.716533	0.79115		0.78958	0.770558	0.746135	0.685402	0.604996	0.66843	0.83918	0.879645	0.830213	0.82017	0.765589	0.828305	0.291422	0.307467	0.33722
92.5	0.701691	0.6766	0.810211	0.949063	0.921107	0.810736	0.847779	0.823109	0.84357	0.75814	0.830867	0.780083	0.712965	0.676169	0.620473	0.591549	0.862773	0.83062	0.874129	0.810988	0.867682	0.767482	0.723211	0.631442	0.502442	0.659424	0.696762	0.68246	0.681407	0.659375	0.668441	0.728746	0.798071		0.772243	0.783987	0.73793	0.708993	0.612739	0.693485	0.811492	0.938452	0.820716	0.84357	0.75814	0.830867	0.273302	0.318801	0.331957
93	0.723646	0.681893	0.834483	0.950277	0.943194	0.831492	0.840594	0.866201	0.845797	0.777947	0.81853	0.783112	0.687869	0.654327	0.630484	0.583469	0.862225	0.822821	0.852213	0.817225	0.847158	0.775888	0.699484	0.602883	0.479833	0.690426	0.728929	0.668072	0.713058	0.65849	0.680084	0.717251	0.793396		0.823712	0.769971	0.764892	0.708269	0.64997	0.683996	0.823649	0.947977	0.846576	0.845797	0.777947	0.81853	0.272563	0.324711	0.331416
93.5	0.715254	0.655854	0.82821	0.955815	0.905877	0.818927	0.845555	0.814233	0.851818	0.771692	0.816633	0.784866	0.688477	0.675413	0.626079	0.6067	0.876386	0.825264	0.849815	0.822939	0.863231	0.766209	0.730916	0.633961	0.476212	0.672456	0.731315	0.652908	0.705594	0.695317	0.665201	0.688513	0.799955		0.774362	0.778987	0.77281	0.724044	0.597648	0.717124	0.801714	0.887687	0.786088	0.851818	0.771692	0.816633	0.295135	0.314599	0.330788
94	0.71526	0.689655	0.789613	0.960371	0.903018	0.805601	0.826903	0.882224	0.857592	0.772793	0.833531	0.747667	0.69982	0.684497	0.623672	0.582735	0.85891	0.832855	0.822419	0.830196	0.871799	0.789292	0.735707	0.597632	0.513553	0.708807	0.700698	0.676792	0.695101	0.650972	0.685236	0.701187	0.78738		0.753789	0.770771	0.762589	0.769132	0.638175	0.71323	0.798654	0.880223	0.842525	0.857592	0.772793	0.833531	0.256934	0.318296	0.324045
94.5	0.728866	0.647933	0.850477	0.941684	0.91817	0.815471	0.837388	0.861717	0.840216	0.761796	0.819942	0.755317	0.67397	0.666622	0.637666	0.612711	0.85902	0.830619	0.849809	0.82652	0.854629	0.772881	0.703332	0.615727	0.474369	0.69782	0.740171	0.670254	0.706518	0.669905	0.686661	0.711955	0.789588		0.764773	0.761481	0.757702	0.722279	0.681609	0.690135	0.834442	0.837482	0.838486	0.840216	0.761796	0.819942	0.263165	0.341671	0.34351
95	0.705554	0.644446	0.806676	0.944593	0.905097	0.814892	0.819131	0.839482	0.861007	0.773938	0.824611	0.732447	0.683834	0.664338	0.628121	0.615163	0.884628	0.843017	0.862378	0.816179	0.856995	0.7886	0.737907	0.592979	0.494737	0.692887	0.729285	0.666264	0.711179	0.67646	0.678966	0.68128	0.792736		0.757988	0.799715	0.731491	0.724768	0.669415	0.656891	0.811801	0.929725	0.800473	0.861007	0.773938	0.824611	0.26732	0.326472	0.324123
95.5	0.704529	0.651277	0.826722	0.948678	0.943389	0.817891	0.820583	0.803356	0.85077	0.764101	0.817552	0.736581	0.677163	0.672594	0.635733	0.633112	0.871547	0.839437	0.846782	0.807583	0.841661	0.7967	0.693325	0.587043	0.494715	0.68344	0.711871	0.658777	0.724176	0.652028	0.70565	0.68635	0.769678		0.785189	0.76936	0.769979	0.702986	0.712845	0.688378	0.785084	0.895563	0.813512	0.85077	0.764101	0.817552	0.276998	0.330622	0.321993
96	0.716771	0.663723	0.839682	0.940456	0.910677	0.829681	0.825529	0.819607	0.848609	0.76836	0.817228	0.761818	0.671524	0.682976	0.637119	0.606662	0.880925	0.839957	0.831945	0.820143	0.83951	0.795632	0.717051	0.602378	0.493937	0.670229	0.731107	0.682346	0.695592	0.679473	0.697551	0.695149	0.80414		0.77067	0.761421	0.763892	0.732569	0.697336	0.709187	0.810129	0.905913	0.819587	0.848609	0.76836	0.817228	0.289128	0.3001	0.327234
96.5	0.702245	0.657956	0.824066	0.948148	0.921643	0.813486	0.823532	0.839092	0.844036	0.775811	0.838558	0.740325	0.666237	0.688078	0.638068	0.643741	0.872728	0.837908	0.852596	0.818239	0.859068	0.790593	0.695587	0.582111	0.508827	0.679004	0.69037	0.632021	0.706828	0.689385	0.683249	0.696425	0.796686		0.758889	0.765489	0.743767	0.74805	0.656523	0.704895	0.84867	0.83954	0.789546	0.844036	0.775811	0.838558	0.267592	0.318694	0.336079
97	0.719697	0.633962	0.829036	0.944087	0.926848	0.818926	0.788709	0.866311	0.845656	0.777401	0.811998	0.75359	0.654896	0.68168	0.651655	0.620673	0.861437	0.848938	0.867439	0.833048	0.865653	0.791894	0.750207	0.597275	0.502198	0.665027	0.71441	0.665257	0.694828	0.647754	0.683741	0.717363	0.786227		0.760274	0.770397	0.75058	0.735976	0.690696	0.732637	0.813223	0.829526	0.83168	0.845656	0.777401	0.811998	0.264779	0.327426	0.358544
97.5	0.724513	0.647139	0.810514	0.954936	0.919456	0.810197	0.82266	0.828527	0.860648	0.795676	0.838562	0.738393	0.661438	0.673798	0.639917	0.663889	0.893947	0.830865	0.867524	0.8321	0.84507	0.790597	0.733486	0.615272	0.503072	0.661978	0.718044	0.644913	0.727654	0.690095	0.706201	0.692112	0.766955		0.780584	0.76295	0.740315	0.728704	0.669412	0.722696	0.783313	0.871925	0.815624	0.860648	0.795676	0.838562	0.288354	0.341795	0.38612
98	0.72771	0.660361	0.844681	0.975498	0.926101	0.803586	0.802948	0.829185	0.839145	0.794097	0.837427	0.724598	0.659131	0.677915	0.651241	0.6426	0.884013	0.847906	0.870672	0.83556	0.872008	0.805416	0.756541	0.582836	0.496206	0.678765	0.693598	0.672387	0.684045	0.650301	0.678311	0.698022	0.800955		0.78225	0.783249	0.735218	0.759287	0.68518	0.71271	0.801803	0.838836	0.792562	0.839145	0.794097	0.837427	0.29734	0.342439	0.335719
98.5	0.71597	0.642911	0.838175	0.949843	0.92541	0.802303	0.822349	0.805095	0.859675	0.777977	0.808112	0.725771	0.646644	0.676843	0.648485	0.630529	0.886249	0.839861	0.877136	0.837882	0.897994	0.818742	0.761522	0.585128	0.517166	0.671173	0.717681	0.679337	0.710597	0.681079	0.674079	0.71388	0.778253		0.771419	0.753957	0.740246	0.751411	0.702298	0.740177	0.782097	0.823963	0.765015	0.859675	0.777977	0.808112	0.299771	0.333985	0.349727
99	0.733904	0.652763	0.840499	0.945343	0.912647	0.795925	0.781468	0.807849	0.855249	0.790786	0.833809	0.726447	0.659609	0.666922	0.645897	0.642287	0.906559	0.842075	0.876502	0.833571	0.877944	0.808143	0.751475	0.617206	0.519977	0.667663	0.747177	0.676738	0.719463	0.678605	0.658324	0.712512	0.785877		0.75553	0.764342	0.740472	0.769596	0.73127	0.755645	0.769611	0.905689	0.80637	0.855249	0.790786	0.833809	0.27955	0.336512	0.330135
99.5	0.722297	0.652574	0.844526	0.96191	0.931388	0.791565	0.803551	0.815467	0.843918	0.76285	0.817174	0.71377	0.648842	0.693565	0.646259	0.667771	0.89995	0.842152	0.881531	0.829703	0.875318	0.797123	0.72969	0.635192	0.544576	0.667601	0.747598	0.669862	0.741997	0.654441	0.645659	0.694109	0.778105		0.769445	0.773817	0.746139	0.789478	0.742172	0.77239	0.766292	0.875333	0.812356	0.843918	0.76285	0.817174	0.296961	0.338383	0.303253
100	0.723547	0.64799	0.836698	0.933647	0.941472	0.803841	0.785032	0.80824	0.835292	0.779882	0.811661	0.70508	0.644834	0.688005	0.64506	0.663544	0.879215	0.836896	0.864794	0.872522	0.898543	0.780856	0.743332	0.623324	0.536619	0.67646	0.73182	0.651677	0.722837	0.69743	0.626287	0.688878	0.779604		0.759417	0.774049	0.732636	0.778084	0.730489	0.809851	0.794388	0.913649	0.807494	0.835292	0.779882	0.811661	0.284309	0.336733	0.356464
100.5	0.714644	0.668624	0.8392	0.942283	0.950867	0.796788	0.812618	0.835807	0.823407	0.765821	0.815705	0.707153	0.632235	0.693782	0.657289	0.653409	0.884251	0.849362	0.844646	0.859655	0.89333	0.820928	0.761795	0.641823	0.509887	0.692284	0.741192	0.637026	0.707339	0.696547	0.630467	0.706564	0.80633		0.756644	0.774263	0.757146	0.763897	0.733591	0.801297	0.824092	0.883065	0.78281	0.823407	0.765821	0.815705	0.287047	0.35294	0.340569
101	0.723397	0.654512	0.841205	0.963228	0.945331	0.804542	0.794675	0.81637	0.845292	0.787211	0.808861	0.716244	0.633339	0.696059	0.656201	0.638819	0.880132	0.83341	0.874735	0.860594	0.889121	0.801024	0.733762	0.656443	0.522082	0.698932	0.740694	0.690806	0.743307	0.680289	0.649829	0.696074	0.78512		0.75416	0.767941	0.748768	0.802213	0.707997	0.763852	0.806919	0.860125	0.758825	0.845292	0.787211	0.808861	0.286097	0.310664	0.342408
101.5	0.715136	0.665655	0.841408	0.956624	0.919893	0.795281	0.811774	0.801801	0.808896	0.756278	0.835543	0.681173	0.631678	0.679572	0.653958	0.65775	0.880833	0.83521	0.857307	0.841069	0.856729	0.818937	0.801928	0.618699	0.535714	0.677238	0.747443	0.670018	0.71455	0.677175	0.645427	0.720281	0.754259		0.760811	0.763175	0.744947	0.811498	0.749826	0.763921	0.77778	0.878689	0.814235	0.808896	0.756278	0.835543	0.275189	0.320978	0.324549
102	0.720953	0.666486	0.840772	0.959492	0.928275	0.803282	0.818737	0.799299	0.828641	0.768607	0.815484	0.709378	0.634763	0.68043	0.646042	0.644334	0.892749	0.840071	0.845848	0.840811	0.873839	0.780564	0.756391	0.622011	0.532854	0.684006	0.730588	0.68441	0.730468	0.696338	0.706771	0.68714	0.770769		0.748068	0.779301	0.754684	0.809939	0.739138	0.769407	0.777863	0.861439	0.771675	0.828641	0.768607	0.815484	0.293443	0.34533	0.331679
102.5	0.709151	0.652772	0.830205	0.955486	0.933462	0.801641	0.828504	0.859954	0.823723	0.774191	0.833164	0.712226	0.656827	0.699714	0.657428	0.624249	0.882794	0.833237	0.852121	0.820796	0.875279	0.788332	0.746625	0.644026	0.541719	0.700853	0.729195	0.695593	0.710175	0.683345	0.691799	0.702316	0.76296		0.743476	0.764722	0.742847	0.813132	0.73518	0.818266	0.786885	0.830352	0.776794	0.823723	0.774191	0.833164	0.287553	0.33401	0.357054
103	0.726127	0.617964	0.822918	0.969283	0.931093	0.801157	0.81876	0.82345	0.820299	0.756433	0.816106	0.715239	0.666996	0.680178	0.645948	0.646556	0.872452	0.842166	0.862744	0.835207	0.854771	0.798425	0.759999	0.645432	0.52554	0.691129	0.765329	0.688753	0.732698	0.679315	0.679648	0.68359	0.752564		0.774701	0.74643	0.745151	0.827274	0.73799	0.782221	0.79186	0.812551	0.784173	0.820299	0.756433	0.816106	0.28123	0.308505	0.346374
103.5	0.71147	0.645968	0.825435	0.94603	0.94597	0.811712	0.794296	0.840078	0.820556	0.767538	0.8131	0.734688	0.668759	0.686082	0.652803	0.621242	0.83099	0.837	0.842023	0.833665	0.849935	0.789316	0.771786	0.621004	0.524443	0.701874	0.766115	0.692758	0.706534	0.69576	0.688596	0.686379	0.750632		0.752928	0.75547	0.732901	0.811996	0.715929	0.754684	0.777906	0.87006	0.738182	0.820556	0.767538	0.8131	0.293258	0.302226	0.334267
104	0.71393	0.682559	0.837516	0.960815	0.965832	0.820643	0.797719	0.842722	0.830101	0.759161	0.822096	0.725121	0.674145	0.685	0.658662	0.640226	0.883778	0.841247	0.845752	0.815878	0.860391	0.793771	0.798794	0.628943	0.546347	0.708312	0.777205	0.686411	0.706147	0.677328	0.670013	0.732742	0.775221		0.756515	0.758141	0.727256	0.819449	0.730907	0.754622	0.761763	0.895499	0.777273	0.830101	0.759161	0.822096	0.228574	0.29469	0.315885
104.5	0.714002	0.6522	0.845122	0.967332	0.945061	0.804494	0.806094	0.803883	0.82501	0.761041	0.823705	0.735494	0.658282	0.690916	0.647905	0.629892	0.889263	0.841403	0.87491	0.832088	0.867225	0.799558	0.767163	0.652378	0.528216	0.707894	0.754196	0.685179	0.724797	0.67881	0.678313	0.718578	0.74335		0.745411	0.766915	0.741335	0.809929	0.716129	0.81211	0.809904	0.877048	0.811741	0.82501	0.761041	0.823705	0.265936	0.32014	0.28788
105	0.725804	0.670103	0.823636	0.985114	0.948449	0.798869	0.807214	0.841131	0.816524	0.758526	0.802517	0.759602	0.676275	0.682649	0.640187	0.606684	0.89933	0.836115	0.858669	0.825776	0.861862	0.795615	0.78628	0.626329	0.537149	0.713382	0.759803	0.688747	0.753332	0.684832	0.680871	0.738681	0.744475		0.77255	0.764652	0.740229	0.787423	0.738604	0.764091	0.77805	0.839763	0.757984	0.816524	0.758526	0.802517	0.268902	0.322169	0.310497
105.5	0.730042	0.649101	0.826514	0.965375	0.95441	0.81545	0.81813	0.834761	0.825861	0.756229	0.808448	0.728459	0.668489	0.669347	0.629047	0.59966	0.890961	0.851745	0.869585	0.823264	0.86041	0.788697	0.783353	0.584117	0.535548	0.726377	0.750154	0.683931	0.72552	0.690705	0.675377	0.708295	0.733136		0.790857	0.777737	0.72452	0.749315	0.698916	0.805924	0.785157	0.842935	0.770579	0.825861	0.756229	0.808448	0.270709	0.285539	0.31825
106	0.73424	0.660844	0.858551	0.991698	0.937816	0.812824	0.823066	0.866898	0.78517	0.764546	0.820915	0.746106	0.692547	0.653251	0.637565	0.595187	0.890046	0.846423	0.850501	0.823612	0.854129	0.807479	0.782143	0.632476	0.543184	0.713732	0.766882	0.690273	0.715093	0.696405	0.667125	0.709343	0.763736		0.782898	0.755758	0.753762	0.775726	0.717401	0.796737	0.773484	0.863465	0.812834	0.78517	0.764546	0.820915	0.273953	0.313468	0.300561
106.5	0.723829	0.640833	0.866348	0.970784	0.947637	0.810839	0.811032	0.827035	0.806766	0.755541	0.811324	0.741791	0.680555	0.664359	0.625739	0.610834	0.876639	0.845741	0.868294	0.839976	0.876891	0.787897	0.756034	0.640831	0.528409	0.699889	0.773321	0.687073	0.725162	0.690454	0.66195	0.702269	0.77401		0.774504	0.778171	0.745257	0.790008	0.714334	0.773931	0.817229	0.885738	0.80208	0.806766	0.755541	0.811324	0.285459	0.289726	0.33768
107	0.729597	0.657844	0.844307	0.968208	0.928489	0.806284	0.829635	0.842246	0.785035	0.747324	0.785964	0.731736	0.708545	0.647455	0.623576	0.594731	0.903609	0.864182	0.872441	0.839677	0.860502	0.79605	0.762374	0.64488	0.528091	0.718476	0.776953	0.697015	0.721103	0.694793	0.679295	0.718642	0.757464		0.777651	0.786055	0.741184	0.781498	0.702119	0.813403	0.776657	0.861199	0.788776	0.785035	0.747324	0.785964	0.252215	0.30806	0.314353
107.5	0.735525	0.692439	0.83041	0.966889	0.949438	0.833377	0.816061	0.845632	0.798973	0.752299	0.800815	0.769366	0.693056	0.649646	0.62456	0.592778	0.876454	0.85409	0.867154	0.839392	0.830412	0.793335	0.739586	0.617671	0.529618	0.706533	0.76187	0.686112	0.726181	0.667436	0.700589	0.731719	0.77999		0.779889	0.793538	0.770741	0.838521	0.740976	0.858576	0.774419	0.919877	0.791171	0.798973	0.752299	0.800815	0.244251	0.303777	0.273407
108	0.705487	0.694975	0.838801	0.967199	0.951462	0.826116	0.818264	0.846812	0.776848	0.735959	0.796321	0.76718	0.697731	0.645569	0.629939	0.583964	0.91226	0.854026	0.875112	0.829783	0.859337	0.784926	0.741823	0.64883	0.534992	0.717993	0.772298	0.740174	0.7275	0.686079	0.712209	0.714307	0.766258		0.773105	0.775989	0.746897	0.808885	0.780424	0.822178	0.788292	0.846342	0.783154	0.776848	0.735959	0.796321	0.245362	0.285878	0.28054
108.5	0.721933	0.666602	0.875544	0.963196	0.917044	0.832056	0.822008	0.841917	0.788627	0.743953	0.786128	0.777169	0.703463	0.625238	0.634282	0.572503	0.899104	0.859543	0.8757	0.833132	0.883772	0.784628	0.767032	0.653078	0.530987	0.712759	0.744622	0.686093	0.72545	0.694563	0.721839	0.770229	0.767828		0.762436	0.759603	0.725321	0.821353	0.742979	0.818206	0.810855	0.925705	0.791074	0.788627	0.743953	0.786128	0.249302	0.273077	0.284897
109	0.723828	0.659544	0.857403	0.964348	0.946987	0.828297	0.827568	0.855569	0.756205	0.731357	0.770173	0.774804	0.703217	0.650681	0.632753	0.552247	0.907628	0.855568	0.856801	0.825043	0.8482	0.788612	0.751288	0.632486	0.539068	0.718912	0.761881	0.666239	0.745909	0.679927	0.718058	0.745481	0.778605		0.74745	0.764039	0.737492	0.81845	0.750728	0.796301	0.768938	0.862413	0.782651	0.756205	0.731357	0.770173	0.248281	0.2879	0.300846
109.5	0.739148	0.659484	0.868838	0.960505	0.938099	0.834386	0.838835	0.839911	0.765054	0.7301	0.781726	0.765164	0.736274	0.669238	0.619587	0.59244	0.892605	0.863924	0.906308	0.823285	0.895277	0.786755	0.745149	0.63637	0.50419	0.702127	0.773546	0.67876	0.713681	0.68144	0.717711	0.76482	0.775751		0.767582	0.759762	0.760648	0.836193	0.769619	0.766623	0.768942	0.874598	0.76078	0.765054	0.7301	0.781726	0.261092	0.278979	0.297569
110	0.742145	0.657295	0.886823	0.974425	0.952799	0.859644	0.845913	0.890496	0.785215	0.732224	0.778054	0.765865	0.682503	0.644733	0.63523	0.594274	0.872683	0.850981	0.889726	0.864707	0.850735	0.803846	0.752318	0.610977	0.529569	0.698063	0.753881	0.672188	0.710798	0.680094	0.707523	0.742931	0.763168		0.746087	0.764902	0.712974	0.815626	0.7687	0.777105	0.769616	0.807409	0.781886	0.785215	0.732224	0.778054	0.238889	0.272024	0.274682
110.5	0.736737	0.654381	0.851319	0.962364	0.938826	0.83891	0.868837	0.884114	0.767098	0.734319	0.782406	0.765935	0.696058	0.646183	0.645352	0.584126	0.898951	0.854367	0.876666	0.818943	0.85346	0.795977	0.738527	0.620855	0.516468	0.706292	0.732226	0.681046	0.717146	0.691929	0.689949	0.752646	0.778767		0.778364	0.772484	0.751744	0.77401	0.721639	0.839701	0.799866	0.799303	0.800945	0.767098	0.734319	0.782406	0.24039	0.254576	0.270887
111	0.738967	0.65834	0.839608	0.959811	0.905151	0.8468	0.866155	0.88093	0.772238	0.727816	0.773046	0.745115	0.671234	0.667105	0.638807	0.622914	0.908526	0.859254	0.901922	0.832859	0.841806	0.790123	0.758538	0.628075	0.520587	0.703384	0.737009	0.68608	0.74078	0.69222	0.724486	0.751853	0.793899		0.768546	0.768835	0.761749	0.786036	0.75254	0.839386	0.76496	0.770713	0.772696	0.772238	0.727816	0.773046	0.223036	0.269674	0.25597
111.5	0.757038	0.634536	0.842687	0.961555	0.946396	0.852001	0.862311	0.896619	0.745045	0.719368	0.773382	0.755655	0.699119	0.651875	0.630625	0.588681	0.899532	0.861008	0.859654	0.831413	0.865729	0.79287	0.755476	0.605	0.517013	0.70248	0.767731	0.685115	0.709214	0.687217	0.700145	0.782988	0.797554		0.774069	0.780122	0.750519	0.787822	0.721396	0.743466	0.790346	0.833557	0.751499	0.745045	0.719368	0.773382	0.230542	0.270847	0.26594
112	0.742175	0.643311	0.876996	0.952511	0.944973	0.849167	0.851002	0.922588	0.785572	0.726662	0.786098	0.754924	0.718834	0.650115	0.639268	0.627675	0.907818	0.866154	0.897615	0.834623	0.858201	0.783532	0.752143	0.644157	0.516128	0.715022	0.722767	0.675945	0.712244	0.69439	0.723119	0.752111	0.790886		0.761343	0.777036	0.734223	0.758225	0.694933	0.76855	0.750494	0.83516	0.762733	0.785572	0.726662	0.786098	0.25115	0.300553	0.263736
112.5	0.738458	0.627783	0.86544	0.964267	0.944058	0.850895	0.841467	0.916415	0.773226	0.722373	0.795954	0.746688	0.68414	0.670018	0.640303	0.578823	0.896282	0.867619	0.887627	0.843849	0.852397	0.787277	0.742114	0.601389	0.527929	0.692627	0.774164	0.701014	0.725702	0.697346	0.716836	0.784307	0.778137		0.780147	0.766875	0.754106	0.761694	0.686453	0.724141	0.772592	0.772309	0.820631	0.773226	0.722373	0.795954	0.233875	0.275838	0.259591
113	0.755642	0.650343	0.856247	0.974253	0.899733	0.852924	0.886622	0.909312	0.750912	0.737781	0.778532	0.757761	0.687683	0.673596	0.637333	0.601843	0.916872	0.886829	0.894198	0.837678	0.861427	0.801456	0.742606	0.605077	0.513335	0.691313	0.728744	0.698732	0.729497	0.711836	0.698952	0.769314	0.799792		0.760021	0.7601	0.737544	0.748634	0.688927	0.702071	0.748555	0.763147	0.789699	0.750912	0.737781	0.778532	0.234756	0.264391	0.264258
113.5	0.741537	0.658781	0.836967	0.964511	0.950274	0.851085	0.899705	0.906112	0.776556	0.730056	0.779027	0.758726	0.708431	0.653508	0.630523	0.601169	0.889779	0.87169	0.884297	0.839719	0.869083	0.789454	0.727025	0.582336	0.522232	0.699708	0.761425	0.695771	0.730119	0.694563	0.678017	0.778663	0.785964		0.763824	0.769884	0.747567	0.77235	0.725167	0.745972	0.78613	0.848926	0.777966	0.776556	0.730056	0.779027	0.240288	0.285855	0.287245
114	0.765265	0.653191	0.840261	0.970275	0.959982	0.857808	0.886111	0.961351	0.76205	0.726007	0.763931	0.753675	0.703437	0.651555	0.640851	0.608758	0.907477	0.863954	0.888048	0.839174	0.863353	0.793533	0.697765	0.624182	0.531058	0.710057	0.777935	0.710381	0.727674	0.70888	0.701093	0.757107	0.776572		0.752048	0.781871	0.761164	0.760829	0.704285	0.77114	0.797856	0.811358	0.833626	0.76205	0.726007	0.763931	0.225346	0.283165	0.295036
114.5	0.754673	0.659683	0.870029	0.965219	0.955644	0.868908	0.868442	0.896804	0.765145	0.721922	0.785995	0.762387	0.697902	0.653993	0.640938	0.589752	0.919652	0.86758	0.894182	0.816944	0.857229	0.765143	0.745347	0.593942	0.523054	0.713143	0.774275	0.680109	0.739772	0.696683	0.695198	0.732271	0.770195		0.786074	0.761176	0.746519	0.755277	0.735975	0.756803	0.803773	0.877024	0.827284	0.765145	0.721922	0.785995	0.222749	0.26894	0.274196
115	0.760234	0.640982	0.870908	0.959358	0.942056	0.882334	0.890489	0.908016	0.780541	0.7361	0.774015	0.759014	0.679064	0.663282	0.630937	0.579857	0.900836	0.860382	0.878061	0.822624	0.82369	0.780426	0.759242	0.583148	0.514958	0.719876	0.757932	0.73004	0.709452	0.685091	0.692161	0.731645	0.763632		0.745027	0.783686	0.740568	0.733369	0.686385	0.720419	0.81342	0.847168	0.835644	0.780541	0.7361	0.774015	0.228322	0.284267	0.25993
115.5	0.767554	0.670985	0.878763	0.979646	0.93953	0.858566	0.917551	0.933889	0.768937	0.729198	0.779563	0.768135	0.719246	0.660414	0.623292	0.572267	0.923	0.872936	0.896785	0.805095	0.839459	0.779158	0.745732	0.593331	0.52209	0.714725	0.756544	0.701161	0.724099	0.685886	0.685427	0.707434	0.771829		0.762444	0.766419	0.746308	0.765328	0.667626	0.741761	0.805668	0.848227	0.853652	0.768937	0.729198	0.779563	0.22748	0.261301	0.254754
116	0.773482	0.661296	0.829345	0.957816	0.955971	0.878239	0.887144	0.932227	0.746805	0.730561	0.779223	0.757264	0.707546	0.645431	0.634359	0.579094	0.900759	0.885676	0.907536	0.810805	0.841751	0.782319	0.706887	0.612578	0.499291	0.725764	0.736363	0.727959	0.724979	0.694693	0.696468	0.710229	0.768729		0.76169	0.783482	0.750071	0.765911	0.710644	0.777425	0.77789	0.842661	0.877927	0.746805	0.730561	0.779223	0.223066	0.282132	0.2602
116.5	0.770903	0.678877	0.852824	0.971582	0.936437	0.880046	0.89139	0.917406	0.747648	0.728785	0.789262	0.774731	0.692123	0.660644	0.627352	0.572292	0.904234	0.888668	0.896755	0.827616	0.828064	0.767511	0.725855	0.614346	0.517424	0.714797	0.777476	0.722338	0.73938	0.68109	0.714196	0.708386	0.788472		0.743269	0.750093	0.730839	0.74106	0.689109	0.732717	0.804993	0.773988	0.863984	0.747648	0.728785	0.789262	0.22147	0.273993	0.262923
117	0.777078	0.648892	0.879374	0.970177	0.962887	0.876322	0.879437	0.965503	0.739693	0.72656	0.782475	0.749246	0.700085	0.655457	0.63526	0.580268	0.905707	0.878289	0.928503	0.828537	0.842742	0.795888	0.714483	0.626891	0.515905	0.728668	0.751965	0.726969	0.721239	0.701986	0.68064	0.711119	0.742394		0.749377	0.760316	0.752023	0.775841	0.742005	0.741156	0.77101	0.826441	0.883539	0.739693	0.72656	0.782475	0.215461	0.251323	0.253614
117.5	0.789869	0.663723	0.848296	0.954592	0.943738	0.866972	0.906472	0.919112	0.75738	0.73124	0.770399	0.781814	0.726108	0.651088	0.642172	0.588498	0.898874	0.87726	0.912112	0.826557	0.812912	0.789987	0.703809	0.593563	0.500824	0.743731	0.784198	0.722826	0.715581	0.65908	0.681618	0.720533	0.782547		0.772551	0.764252	0.72549	0.751575	0.69373	0.739843	0.778648	0.75084	0.856771	0.75738	0.73124	0.770399	0.224808	0.267895	0.264338
118	0.790621	0.663954	0.886565	0.96465	0.938901	0.87343	0.873399	0.921897	0.760172	0.735068	0.778502	0.787997	0.739566	0.662642	0.619618	0.590442	0.922517	0.87105	0.897768	0.812456	0.833062	0.789598	0.742156	0.599707	0.497063	0.730236	0.762099	0.698752	0.749714	0.683535	0.696353	0.710454	0.772506		0.74267	0.740261	0.715159	0.766242	0.70936	0.739105	0.754686	0.801488	0.870076	0.760172	0.735068	0.778502	0.217061	0.237919	0.263407
118.5	0.761667	0.673385	0.883153	0.928641	0.911067	0.879618	0.878535	0.900923	0.754795	0.734902	0.777034	0.795844	0.744601	0.648278	0.646703	0.591563	0.898864	0.875918	0.90052	0.819276	0.847735	0.788641	0.732613	0.593528	0.494659	0.697561	0.757042	0.718611	0.735136	0.680767	0.716155	0.697676	0.759301		0.750489	0.76434	0.72316	0.711949	0.654178	0.756831	0.757089	0.847759	0.863691	0.754795	0.734902	0.777034	0.19967	0.257591	0.270518
119	0.801887	0.645867	0.860069	0.965971	0.923979	0.869991	0.877778	0.933256	0.726239	0.722716	0.765114	0.790556	0.726014	0.660179	0.650154	0.580375	0.905547	0.895437	0.916713	0.819142	0.830745	0.792476	0.731003	0.603535	0.504827	0.722169	0.745202	0.700858	0.708317	0.722876	0.729738	0.685192	0.750398		0.757118	0.759278	0.739508	0.742865	0.679611	0.712224	0.776374	0.802947	0.863508	0.726239	0.722716	0.765114	0.230679	0.241519	0.287475
119.5	0.769515	0.690036	0.830934	0.97446	0.941815	0.871457	0.875958	0.925236	0.751397	0.720044	0.776026	0.784464	0.716526	0.663648	0.639311	0.638616	0.900839	0.870989	0.901498	0.815371	0.845749	0.790669	0.703119	0.596693	0.500499	0.715881	0.76017	0.683312	0.734121	0.686582	0.727158	0.686199	0.747435		0.736681	0.773609	0.738413	0.767359	0.653645	0.73812	0.777759	0.879422	0.833654	0.751397	0.720044	0.776026	0.220492	0.274353	0.295311
120	0.795187	0.670203	0.881994	0.970773	0.960477	0.862386	0.860419	0.930697	0.734491	0.736067	0.771832	0.80247	0.728651	0.673771	0.644283	0.616889	0.914822	0.888168	0.893054	0.847651	0.83958	0.78652	0.725979	0.586239	0.484523	0.743423	0.785968	0.709841	0.740995	0.691792	0.715246	0.705123	0.787143		0.767426	0.765843	0.730795	0.74941	0.642896	0.703641	0.795132	0.825618	0.877269	0.734491	0.736067	0.771832	0.217212	0.265424	0.267169
120.5	0.768825	0.70607	0.830333	0.95597	0.934962	0.852767	0.876004	0.926958	0.734892	0.726468	0.771801	0.766731	0.733167	0.684033	0.648993	0.612191	0.924014	0.873257	0.890178	0.822735	0.837491	0.786093	0.717203	0.598458	0.501918	0.700988	0.777221	0.702937	0.730566	0.675168	0.720522	0.716048	0.786002		0.717795	0.77938	0.769314	0.771118	0.709943	0.759028	0.834106	0.801102	0.854727	0.734892	0.726468	0.771801	0.230242	0.287907	0.291305
121	0.787435	0.707923	0.881319	0.943834	0.940269	0.87494	0.856046	0.934884	0.733729	0.72669	0.782478	0.782963	0.728788	0.668628	0.636433	0.575019	0.897399	0.877337	0.923631	0.839696	0.881305	0.793585	0.720392	0.587033	0.516548	0.730596	0.753003	0.692841	0.711597	0.688029	0.718427	0.688567	0.777863		0.78168	0.763297	0.72138	0.749087	0.727419	0.674529	0.820584	0.878906	0.81844	0.733729	0.72669	0.782478	0.244141	0.293027	0.28201
121.5	0.767011	0.704705	0.828684	0.959691	0.96028	0.875419	0.886391	0.939147	0.744683	0.734466	0.759972	0.793932	0.734964	0.661345	0.647211	0.572404	0.919706	0.891135	0.894345	0.848291	0.857645	0.805767	0.714102	0.600348	0.507705	0.701426	0.767559	0.716783	0.731835	0.683203	0.701813	0.731091	0.781371		0.759679	0.761242	0.735312	0.730822	0.702839	0.643237	0.830538	0.799302	0.785073	0.744683	0.734466	0.759972	0.232856	0.287068	0.267725
122	0.757656	0.713564	0.817567	0.961294	0.954844	0.869861	0.895293	0.918846	0.755599	0.732193	0.763496	0.78405	0.735848	0.683602	0.637199	0.587746	0.899096	0.880641	0.908877	0.836922	0.870548	0.789207	0.724313	0.58998	0.506267	0.726804	0.777111	0.715635	0.736559	0.697986	0.716327	0.695773	0.771011		0.762382	0.770574	0.735394	0.734025	0.660777	0.708592	0.79317	0.826621	0.823171	0.755599	0.732193	0.763496	0.229207	0.270398	0.267014
122.5	0.769497	0.684288	0.858073	0.978209	0.935362	0.875228	0.888487	0.907184	0.717607	0.72958	0.769507	0.801179	0.739006	0.674135	0.646476	0.596448	0.922902	0.888167	0.914067	0.839116	0.855689	0.801205	0.727285	0.59143	0.495984	0.739103	0.800001	0.713599	0.719321	0.697438	0.712194	0.701116	0.756167		0.761467	0.752578	0.743111	0.72957	0.668231	0.653553	0.813385	0.812941	0.797596	0.717607	0.72958	0.769507	0.236564	0.268575	0.251835
123	0.782417	0.689946	0.85398	0.964201	0.964428	0.872763	0.884247	0.933896	0.731963	0.738441	0.763125	0.784013	0.733316	0.683193	0.636705	0.580123	0.923586	0.898448	0.926069	0.852965	0.856762	0.794093	0.727339	0.587171	0.500749	0.722835	0.760419	0.727767	0.739518	0.710997	0.696151	0.739559	0.761303		0.740542	0.792357	0.741495	0.693154	0.65647	0.647105	0.802117	0.785078	0.78654	0.731963	0.738441	0.763125	0.2328	0.262809	0.296184
123.5	0.785976	0.731068	0.816654	0.976253	0.936557	0.886394	0.881683	0.925794	0.72916	0.716783	0.752995	0.78931	0.737993	0.667559	0.65242	0.592946	0.909098	0.892953	0.908911	0.841574	0.858076	0.808881	0.682785	0.608944	0.516035	0.730603	0.793166	0.72807	0.723372	0.708403	0.726801	0.75833	0.817212		0.74264	0.771138	0.71768	0.705065	0.642502	0.653334	0.803352	0.772556	0.798185	0.72916	0.716783	0.752995	0.236954	0.265187	0.297325
124	0.795748	0.705215	0.842216	0.974568	0.941913	0.865977	0.899679	0.960139	0.700685	0.730903	0.739701	0.810136	0.745446	0.670468	0.637384	0.566709	0.909923	0.901617	0.908733	0.840902	0.869124	0.798105	0.706578	0.604039	0.495809	0.74777	0.793209	0.734392	0.717244	0.68761	0.706667	0.730412	0.769764		0.744006	0.75924	0.720249	0.663981	0.63827	0.677571	0.743379	0.820239	0.807548	0.700685	0.730903	0.739701	0.224705	0.26237	0.306485
124.5	0.798036	0.67932	0.847722	0.976629	0.970231	0.873332	0.908649	0.938806	0.696184	0.718818	0.74491	0.791409	0.752113	0.656824	0.64527	0.60089	0.934059	0.898791	0.889237	0.844601	0.869061	0.807858	0.702655	0.595135	0.515331	0.734142	0.768481	0.752215	0.700198	0.689635	0.69868	0.723485	0.771493		0.744458	0.769203	0.736246	0.659755	0.590849	0.695903	0.785083	0.751956	0.752095	0.696184	0.718818	0.74491	0.216621	0.28797	0.287004
125	0.784422	0.711106	0.877853	0.962726	0.936703	0.880675	0.902502	0.911089	0.708731	0.718981	0.737352	0.79951	0.721271	0.658093	0.647797	0.571581	0.91774	0.880775	0.8976	0.812355	0.838187	0.798704	0.720449	0.560513	0.509814	0.759076	0.771552	0.739166	0.746872	0.672555	0.736902	0.717484	0.756333		0.754979	0.75207	0.711646	0.656179	0.556757	0.677574	0.77076	0.829633	0.768153	0.708731	0.718981	0.737352	0.221339	0.278102	0.264143
125.5	0.81323	0.681798	0.853523	0.971385	0.937533	0.889633	0.887415	0.917743	0.697491	0.697342	0.737609	0.794625	0.722371	0.640724	0.632331	0.582579	0.889517	0.875201	0.903708	0.830683	0.854574	0.792347	0.705677	0.600837	0.53127	0.728112	0.78135	0.727694	0.749437	0.694278	0.7197	0.715182	0.774285		0.731936	0.749752	0.743464	0.669756	0.632728	0.643287	0.770823	0.857539	0.778365	0.697491	0.697342	0.737609	0.230239	0.271958	0.258913
126	0.778072	0.705869	0.82414	0.995024	0.961505	0.89546	0.871994	0.969563	0.71981	0.710338	0.755718	0.786444	0.721157	0.663823	0.643909	0.587001	0.895833	0.871655	0.889176	0.83993	0.844784	0.79178	0.723991	0.602232	0.522526	0.720705	0.799896	0.742988	0.759069	0.726798	0.765127	0.701194	0.778843		0.762543	0.747367	0.733929	0.67331	0.632446	0.68016	0.747781	0.792027	0.740585	0.71981	0.710338	0.755718	0.215541	0.281945	0.259332
126.5	0.774814	0.680816	0.874132	0.992018	0.972331	0.848992	0.887172	0.909698	0.709005	0.703554	0.74325	0.78447	0.730791	0.659192	0.64227	0.567441	0.92686	0.87198	0.899396	0.823669	0.846405	0.798379	0.752506	0.605908	0.514687	0.729351	0.777232	0.705674	0.738463	0.710905	0.733973	0.719166	0.765849		0.735552	0.766438	0.710671	0.67951	0.61094	0.658584	0.757466	0.775642	0.727547	0.709005	0.703554	0.74325	0.212428	0.288173	0.24279
127	0.787316	0.682376	0.821094	0.99304	0.985451	0.875517	0.902798	0.952284	0.690423	0.693977	0.742514	0.78167	0.731062	0.646439	0.633993	0.574249	0.890565	0.882884	0.883339	0.836315	0.836452	0.780106	0.73138	0.595066	0.508992	0.741481	0.747236	0.731353	0.732823	0.699239	0.707613	0.713241	0.778352		0.698893	0.742031	0.71953	0.692664	0.618729	0.651214	0.767193	0.799633	0.723534	0.690423	0.693977	0.742514	0.231823	0.253328	0.248754
127.5	0.763464	0.707288	0.849145	1.0024	0.957736	0.903829	0.872968	0.879265	0.725989	0.709457	0.757825	0.805101	0.741177	0.657316	0.655053	0.580383	0.928742	0.896635	0.90334	0.857209	0.852518	0.806599	0.719954	0.642307	0.499567	0.719519	0.749478	0.708865	0.756319	0.717446	0.700502	0.699701	0.789705		0.745272	0.750333	0.698479	0.675501	0.559106	0.614028	0.723262	0.781688	0.750177	0.725989	0.709457	0.757825	0.221311	0.253812	0.269838
128	0.753796	0.726858	0.860155	1.01457	0.992728	0.898623	0.892042	0.930734	0.719952	0.70179	0.760619	0.771241	0.724116	0.632365	0.648129	0.562318	0.894577	0.894534	0.896316	0.835066	0.862821	0.802206	0.708258	0.587774	0.516156	0.702821	0.764874	0.692088	0.767736	0.726361	0.711512	0.699001	0.754776		0.712761	0.764102	0.731758	0.673337	0.612375	0.637797	0.71916	0.805784	0.733528	0.719952	0.70179	0.760619	0.213378	0.242389	0.266002
128.5	0.762009	0.681532	0.874241	1.0052	1.00801	0.891996	0.902311	0.903868	0.687301	0.693053	0.747116	0.777715	0.702916	0.657746	0.634019	0.590824	0.919101	0.881655	0.909138	0.840698	0.867654	0.798481	0.713257	0.594169	0.50108	0.71552	0.747656	0.69042	0.751509	0.732709	0.712459	0.712502	0.781323		0.73367	0.751294	0.735412	0.635502	0.600882	0.612107	0.746784	0.771087	0.751035	0.687301	0.693053	0.747116	0.213066	0.240988	0.251893
129	0.775981	0.713955	0.862856	0.995322	0.977384	0.868195	0.871457	0.941908	0.702361	0.707576	0.739384	0.777779	0.720597	0.664065	0.647053	0.565985	0.899722	0.894306	0.891567	0.82474	0.867947	0.792507	0.732497	0.62776	0.506871	0.705166	0.737053	0.692016	0.78936	0.746268	0.729279	0.709365	0.789568		0.71905	0.75689	0.723729	0.672282	0.561633	0.621621	0.763729	0.777467	0.745181	0.702361	0.707576	0.739384	0.20395	0.26407	0.219771
129.5	0.768965	0.730619	0.853227	1.0072	0.989831	0.878176	0.889382	0.96209	0.683934	0.724333	0.756699	0.767732	0.71386	0.639074	0.629348	0.558008	0.902063	0.875597	0.905617	0.817519	0.840466	0.790075	0.687198	0.593697	0.505532	0.708987	0.754802	0.701268	0.806176	0.765955	0.744282	0.755463	0.807796		0.714958	0.775013	0.733361	0.681499	0.581827	0.654452	0.736815	0.83782	0.721381	0.683934	0.724333	0.756699	0.200947	0.252467	0.227214
130	0.752557	0.707868	0.850245	1.01134	0.983042	0.873976	0.889863	0.948788	0.725313	0.699277	0.752372	0.765918	0.728175	0.637688	0.633724	0.57114	0.909511	0.88841	0.91409	0.826855	0.868487	0.797782	0.735357	0.622298	0.511436	0.697767	0.758332	0.68202	0.775304	0.741386	0.722531	0.732532	0.804197		0.754399	0.750982	0.734433	0.650818	0.62915	0.652705	0.741911	0.823164	0.705486	0.725313	0.699277	0.752372	0.22511	0.240075	0.263408
130.5	0.75934	0.705602	0.86851	1.00507	0.975274	0.88843	0.883196	0.945657	0.711513	0.694714	0.75343	0.752563	0.716877	0.661227	0.631907	0.567315	0.904723	0.887511	0.913473	0.817399	0.843762	0.802112	0.758829	0.618877	0.520299	0.703405	0.729424	0.68726	0.786395	0.769065	0.740207	0.757389	0.809567		0.713296	0.752317	0.742173	0.678306	0.642873	0.63404	0.713322	0.839745	0.749741	0.711513	0.694714	0.75343	0.191447	0.225988	0.255276
131	0.779055	0.715297	0.842407	1.00708	1.01018	0.891182	0.889301	0.914171	0.692216	0.70293	0.721744	0.768497	0.703295	0.65263	0.64299	0.560085	0.906864	0.890494	0.914965	0.8099	0.864414	0.807531	0.712366	0.61579	0.504459	0.701647	0.7243	0.699883	0.76764	0.755637	0.763183	0.771864	0.82157		0.749178	0.74341	0.726349	0.721904	0.609588	0.687731	0.751021	0.782861	0.739552	0.692216	0.70293	0.721744	0.207122	0.225968	0.237224
131.5	0.767365	0.718543	0.862486	1.01882	1.00914	0.900058	0.896001	0.954021	0.678584	0.699824	0.733512	0.767947	0.725152	0.647926	0.626628	0.567015	0.928419	0.902816	0.892737	0.84429	0.858646	0.789769	0.733846	0.613924	0.516916	0.681231	0.730746	0.697064	0.794417	0.769045	0.762695	0.776326	0.803644		0.705692	0.740131	0.713847	0.637192	0.577406	0.613532	0.740365	0.773678	0.730169	0.678584	0.699824	0.733512	0.206931	0.243854	0.263606
132	0.780962	0.695685	0.89798	0.985135	0.99272	0.896374	0.911932	0.911509	0.676915	0.704076	0.744505	0.763147	0.710222	0.636885	0.639977	0.583862	0.940178	0.898017	0.916289	0.827529	0.872141	0.789311	0.742948	0.632902	0.543092	0.704532	0.769486	0.686698	0.777036	0.772763	0.768207	0.773033	0.803599		0.725244	0.723618	0.73212	0.666937	0.582601	0.609079	0.730135	0.803565	0.751617	0.676915	0.704076	0.744505	0.207377	0.261044	0.268373
132.5	0.791407	0.702783	0.834871	0.999927	0.97289	0.877936	0.899641	0.950495	0.668085	0.707245	0.756676	0.756008	0.699694	0.62954	0.625385	0.534412	0.93809	0.907138	0.894789	0.831122	0.858771	0.803775	0.762659	0.610881	0.529554	0.69164	0.741053	0.67754	0.796172	0.75162	0.779625	0.759367	0.806693		0.724483	0.740413	0.691322	0.67297	0.572523	0.660242	0.769162	0.788418	0.702983	0.668085	0.707245	0.756676	0.20651	0.273624	0.271904
133	0.79615	0.684641	0.88586	0.992479	0.99528	0.873051	0.895445	0.971506	0.686215	0.714053	0.731197	0.773369	0.707934	0.647547	0.621629	0.543151	0.920009	0.883962	0.917961	0.838723	0.826903	0.809472	0.764986	0.617591	0.54768	0.697551	0.718074	0.682366	0.773016	0.771177	0.801911	0.759916	0.822724		0.732682	0.753284	0.720527	0.68129	0.585905	0.627978	0.753708	0.803192	0.773653	0.686215	0.714053	0.731197	0.232619	0.277795	0.245529
133.5	0.78462	0.688929	0.841186	1.00753	0.982039	0.88031	0.916988	0.94683	0.714438	0.717618	0.749142	0.752026	0.715682	0.638275	0.631184	0.559092	0.934875	0.905085	0.920233	0.824083	0.856786	0.801106	0.748425	0.641598	0.54933	0.679957	0.720711	0.681708	0.775794	0.763616	0.803466	0.73758	0.832698		0.71904	0.754421	0.694545	0.672001	0.633424	0.616681	0.77959	0.803803	0.782395	0.714438	0.717618	0.749142	0.238133	0.285521	0.243334
134	0.765347	0.693852	0.849137	0.993705	0.986618	0.892204	0.918993	0.973815	0.715794	0.714705	0.767377	0.768224	0.72423	0.618437	0.632056	0.509321	0.947469	0.896049	0.90787	0.837065	0.82346	0.793688	0.736522	0.644219	0.54442	0.690469	0.720851	0.696397	0.810949	0.757193	0.801042	0.746597	0.837718		0.744745	0.749772	0.734813	0.644372	0.645507	0.618694	0.768906	0.822079	0.765551	0.715794	0.714705	0.767377	0.239273	0.27508	0.267766
134.5	0.782882	0.730053	0.844514	1.02408	0.967747	0.886861	0.910979	0.932625	0.719935	0.708186	0.759979	0.773959	0.72235	0.635202	0.620086	0.550947	0.93534	0.89032	0.919567	0.83768	0.843504	0.813151	0.757198	0.623104	0.535078	0.703439	0.740725	0.675055	0.787211	0.755779	0.814245	0.792187	0.831657		0.7416	0.757138	0.708845	0.679972	0.615838	0.648659	0.788992	0.767627	0.771193	0.719935	0.708186	0.759979	0.223719	0.280279	0.308946
135	0.78115	0.67031	0.877796	1.02015	0.99927	0.896494	0.883656	0.935393	0.687527	0.70061	0.755224	0.779443	0.707341	0.627799	0.621057	0.536617	0.938682	0.9018	0.923872	0.840424	0.852007	0.796625	0.75096	0.648929	0.533463	0.67977	0.729802	0.688563	0.772034	0.759142	0.795559	0.777345	0.835199		0.721879	0.76118	0.727996	0.654739	0.641587	0.623876	0.778112	0.774034	0.769787	0.687527	0.70061	0.755224	0.239034	0.254186	0.269937
135.5	0.776344	0.655603	0.850363	1.01757	0.990315	0.893325	0.909012	0.959511	0.694126	0.71614	0.756924	0.809401	0.742337	0.623165	0.627685	0.539863	0.93456	0.903597	0.916499	0.840698	0.848857	0.806608	0.786894	0.607998	0.547579	0.701713	0.701205	0.666779	0.781034	0.740714	0.800348	0.794346	0.83854		0.716063	0.760659	0.736577	0.650397	0.624751	0.567021	0.735738	0.845703	0.74495	0.694126	0.71614	0.756924	0.238439	0.268219	0.274046
136	0.779827	0.683218	0.876234	1.00066	1.01832	0.882796	0.903668	0.9472	0.719863	0.712427	0.765029	0.772329	0.733335	0.633853	0.612896	0.522028	0.939254	0.894734	0.919053	0.852504	0.838774	0.80946	0.768643	0.640752	0.531574	0.671884	0.753605	0.660935	0.762965	0.785663	0.802628	0.78007	0.849509		0.742977	0.750117	0.742396	0.63523	0.58513	0.593405	0.73279	0.793941	0.761997	0.719863	0.712427	0.765029	0.228811	0.24275	0.27639
136.5	0.782307	0.667685	0.859393	1.00184	0.999449	0.900513	0.934119	0.967662	0.72556	0.721393	0.772974	0.764669	0.730931	0.620872	0.625346	0.530778	0.933034	0.903964	0.916719	0.846659	0.847478	0.791257	0.770072	0.639128	0.550596	0.68405	0.723003	0.669093	0.754068	0.773511	0.804469	0.776959	0.85435		0.752107	0.751215	0.750381	0.669035	0.58815	0.556112	0.733536	0.800563	0.743484	0.72556	0.721393	0.772974	0.234357	0.260899	0.299096
137	0.773398	0.703154	0.850168	1.02104	1.00123	0.881975	0.893792	0.934885	0.722318	0.720806	0.775248	0.801004	0.712677	0.636277	0.611077	0.527927	0.937986	0.911901	0.900518	0.829354	0.870918	0.795003	0.743944	0.630145	0.533732	0.673972	0.719999	0.639872	0.789132	0.753433	0.810428	0.791107	0.874956		0.758734	0.759534	0.738394	0.687638	0.619751	0.57585	0.775986	0.803169	0.808874	0.722318	0.720806	0.775248	0.220503	0.270993	0.290535
137.5	0.783399	0.681202	0.877642	0.992064	0.99446	0.867264	0.876836	0.939008	0.747721	0.730214	0.778914	0.777602	0.721803	0.623061	0.620487	0.532815	0.913631	0.901721	0.91018	0.831149	0.850885	0.801682	0.753151	0.629901	0.526627	0.696713	0.729266	0.685795	0.795948	0.735169	0.793894	0.777997	0.88079		0.763089	0.780237	0.753549	0.633763	0.631181	0.593628	0.774253	0.79184	0.790615	0.747721	0.730214	0.778914	0.216682	0.272665	0.28137
138	0.78333	0.689634	0.851737	1.00699	0.984681	0.885426	0.888154	0.920214	0.710932	0.732843	0.774654	0.808879	0.737164	0.64441	0.611461	0.490379	0.932144	0.897862	0.91988	0.850944	0.831529	0.815899	0.778295	0.644319	0.544021	0.690632	0.739373	0.669344	0.788933	0.751012	0.782623	0.800572	0.87906		0.738734	0.762623	0.759698	0.650705	0.603965	0.588608	0.773333	0.834113	0.745838	0.710932	0.732843	0.774654	0.20735	0.280345	0.255857
138.5	0.789158	0.693244	0.880171	1.00762	0.992113	0.880658	0.875027	0.927158	0.724934	0.733085	0.778622	0.817451	0.724635	0.614787	0.610562	0.493943	0.903768	0.902521	0.91336	0.829269	0.868997	0.810574	0.770666	0.625623	0.522786	0.694809	0.70613	0.678359	0.789914	0.749975	0.792331	0.811376	0.87885		0.769892	0.801871	0.766065	0.685968	0.596315	0.564145	0.762573	0.843359	0.75525	0.724934	0.733085	0.778622	0.207137	0.220858	0.233999
139	0.76786	0.68226	0.860479	0.995949	0.982355	0.87089	0.893244	0.910587	0.735436	0.752857	0.760069	0.813305	0.737976	0.613567	0.591793	0.506542	0.925088	0.91208	0.90476	0.835316	0.858559	0.803609	0.772471	0.632335	0.537285	0.669982	0.715641	0.638685	0.762823	0.757162	0.776087	0.817501	0.869964		0.784378	0.782833	0.782787	0.617734	0.621284	0.56754	0.778258	0.855234	0.754107	0.735436	0.752857	0.760069	0.189069	0.258655	0.266316
139.5	0.762769	0.721023	0.863056	1.0095	1.0024	0.89314	0.881672	0.917036	0.753661	0.738886	0.780023	0.814352	0.75394	0.615249	0.597022	0.514024	0.939113	0.895685	0.912873	0.842332	0.855109	0.806566	0.75415	0.606567	0.517821	0.661118	0.699219	0.63849	0.797623	0.759875	0.773814	0.830697	0.902619		0.799521	0.779489	0.790385	0.651072	0.61348	0.587327	0.760976	0.869379	0.754883	0.753661	0.738886	0.780023	0.211301	0.263606	0.231611
140	0.748925	0.679005	0.884543	1.02521	0.998862	0.877535	0.882295	0.851471	0.727912	0.737498	0.797158	0.819332	0.744577	0.605202	0.603667	0.513908	0.923999	0.912648	0.913854	0.833508	0.861113	0.806355	0.768808	0.611243	0.506682	0.665576	0.713801	0.667742	0.780765	0.757239	0.795065	0.813089	0.880852		0.794078	0.801008	0.780736	0.61851	0.607194	0.600455	0.783241	0.854331	0.769696	0.727912	0.737498	0.797158	0.212101	0.231806	0.238314
140.5	0.760295	0.695133	0.867816	1.02371	0.993326	0.874559	0.878968	0.894341	0.736404	0.728517	0.786439	0.806947	0.756073	0.606753	0.606003	0.515545	0.922658	0.90052	0.898492	0.838924	0.864694	0.804323	0.735574	0.615851	0.540245	0.68941	0.688601	0.675026	0.752891	0.737487	0.7947	0.801261	0.904634		0.790055	0.805385	0.768683	0.673924	0.590676	0.532989	0.746435	0.82375	0.803881	0.736404	0.728517	0.786439	0.207054	0.238372	0.243321
141	0.756685	0.698307	0.891909	0.997445	0.985683	0.87193	0.823906	0.864496	0.748145	0.731871	0.781761	0.837757	0.745074	0.616958	0.605751	0.504542	0.929315	0.886312	0.917228	0.851236	0.861569	0.816395	0.756662	0.628171	0.529562	0.676551	0.701988	0.673584	0.789383	0.753617	0.801695	0.807297	0.903931		0.801605	0.811396	0.785479	0.623569	0.567431	0.581185	0.798522	0.874975	0.769526	0.748145	0.731871	0.781761	0.185356	0.245173	0.225285
141.5	0.771388	0.727716	0.869577	1.02005	0.995295	0.85918	0.844016	0.890404	0.748127	0.747931	0.793983	0.831885	0.747213	0.628661	0.604878	0.497704	0.962825	0.907879	0.918618	0.849613	0.860425	0.805844	0.722089	0.615679	0.530382	0.67771	0.706654	0.674143	0.791575	0.751794	0.796001	0.768722	0.887532		0.796842	0.804809	0.77181	0.617582	0.553831	0.638795	0.809457	0.813186	0.775773	0.748127	0.747931	0.793983	0.182113	0.202556	0.213981
142	0.777449	0.716352	0.842422	1.01622	0.997478	0.852274	0.881684	0.862158	0.751394	0.748325	0.763601	0.805891	0.754212	0.612061	0.614132	0.503124	0.927342	0.898748	0.908378	0.843857	0.855693	0.826607	0.753296	0.618873	0.513744	0.661288	0.709648	0.680787	0.804115	0.781058	0.806225	0.777222	0.8656		0.79272	0.819624	0.794045	0.610591	0.546849	0.577848	0.757237	0.819307	0.845265	0.751394	0.748325	0.763601	0.179659	0.205635	0.215837
142.5	0.771336	0.740959	0.867906	1.03029	1.00656	0.846233	0.836425	0.876937	0.751198	0.738822	0.768208	0.830004	0.747128	0.600044	0.607336	0.506797	0.920951	0.91097	0.89637	0.852052	0.843255	0.802545	0.734168	0.626064	0.51561	0.678505	0.710537	0.658262	0.79853	0.745969	0.805226	0.803991	0.864587		0.830131	0.831519	0.815134	0.666064	0.580782	0.578241	0.785765	0.837791	0.791865	0.751198	0.738822	0.768208	0.185115	0.201617	0.193067
143	0.762314	0.694574	0.865358	1.02252	0.993818	0.849123	0.835471	0.893762	0.770127	0.751541	0.788676	0.804399	0.748382	0.59525	0.611379	0.527171	0.934687	0.884733	0.91074	0.841272	0.886459	0.799542	0.746991	0.631155	0.524733	0.6334	0.723076	0.662128	0.774578	0.746104	0.796301	0.818015	0.857077		0.81984	0.822621	0.813059	0.61848	0.58877	0.588798	0.797431	0.83811	0.81444	0.770127	0.751541	0.788676	0.155424	0.187893	0.193331
143.5	0.761755	0.715673	0.856109	1.02479	0.993168	0.853795	0.825561	0.887403	0.744983	0.741578	0.780569	0.802248	0.73286	0.616607	0.616018	0.525014	0.925701	0.908611	0.933087	0.842669	0.857646	0.819327	0.749226	0.596671	0.530885	0.664052	0.707152	0.676761	0.789394	0.770592	0.793029	0.786118	0.857518		0.839499	0.820616	0.782493	0.624738	0.585343	0.530572	0.793798	0.86989	0.800782	0.744983	0.741578	0.780569	0.179852	0.216499	0.17867
144	0.760515	0.695628	0.877797	1.04027	1.009	0.834363	0.84391	0.863392	0.730769	0.736823	0.764297	0.796879	0.743517	0.614449	0.601848	0.556872	0.9464	0.894333	0.911404	0.839262	0.877215	0.793553	0.755091	0.625151	0.538651	0.664794	0.695397	0.679993	0.78884	0.752644	0.804497	0.800398	0.858852		0.832941	0.829427	0.791543	0.628376	0.599581	0.539108	0.793834	0.883107	0.808593	0.730769	0.736823	0.764297	0.165492	0.215155	0.145771
144.5	0.746488	0.693543	0.927445	1.05152	1.01227	0.849864	0.823719	0.830228	0.743723	0.750557	0.780473	0.804151	0.758376	0.620298	0.61846	0.520449	0.92882	0.911959	0.914682	0.833079	0.856614	0.786619	0.724984	0.628795	0.528285	0.648266	0.684815	0.661989	0.809431	0.763892	0.791326	0.804133	0.865434		0.803802	0.833131	0.805349	0.639903	0.553818	0.585606	0.804726	0.902333	0.814984	0.743723	0.750557	0.780473	0.152621	0.193917	0.17881
145	0.762779	0.672016	0.893946	1.03104	1.00246	0.853833	0.795566	0.842662	0.718734	0.734692	0.769	0.810935	0.73912	0.626006	0.619616	0.513245	0.908959	0.89043	0.916647	0.830703	0.861475	0.813875	0.743354	0.609718	0.509315	0.657617	0.720342	0.630614	0.77604	0.764902	0.803877	0.805628	0.878135		0.800966	0.820593	0.774411	0.662879	0.568394	0.610548	0.810013	0.859774	0.844026	0.718734	0.734692	0.769	0.165616	0.20374	0.168953
145.5	0.760345	0.697932	0.880713	1.03138	1.0164	0.854534	0.840433	0.847925	0.721991	0.751148	0.769318	0.811274	0.747008	0.617536	0.611404	0.534088	0.933484	0.893361	0.923452	0.842788	0.853434	0.816253	0.72078	0.630031	0.544186	0.633752	0.689473	0.696586	0.792087	0.744966	0.782421	0.765807	0.85935		0.813654	0.829364	0.787679	0.640914	0.576036	0.576238	0.80501	0.879774	0.815567	0.721991	0.751148	0.769318	0.151465	0.179371	0.180414
146	0.749483	0.723286	0.863482	1.04707	1.03814	0.845591	0.86275	0.908628	0.721157	0.730783	0.778017	0.819765	0.745992	0.626377	0.615432	0.515093	0.9203	0.895104	0.898729	0.856885	0.850087	0.812591	0.743991	0.598695	0.537711	0.646629	0.690666	0.647275	0.784393	0.722241	0.802902	0.804218	0.875099		0.822652	0.818621	0.775865	0.624395	0.559838	0.569327	0.80015	0.877911	0.786886	0.721157	0.730783	0.778017	0.163712	0.176345	0.173638
146.5	0.7499	0.72048	0.872916	1.03097	1.01641	0.832951	0.803473	0.826461	0.70905	0.7215	0.759991	0.799464	0.741604	0.61776	0.605861	0.504067	0.936854	0.890212	0.894049	0.837521	0.847065	0.808523	0.75046	0.611036	0.511734	0.639672	0.676193	0.664136	0.756826	0.748284	0.79958	0.82107	0.834782		0.812208	0.80258	0.748936	0.627848	0.60255	0.588745	0.807182	0.875299	0.818187	0.70905	0.7215	0.759991	0.123121	0.177662	0.156618
147	0.760141	0.700882	0.894264	1.04385	1.00865	0.835314	0.83798	0.839717	0.752409	0.740607	0.774125	0.806028	0.742247	0.602077	0.625193	0.506671	0.917241	0.904947	0.912092	0.837621	0.869797	0.807633	0.730425	0.619618	0.527128	0.640016	0.687331	0.652582	0.780082	0.73178	0.768942	0.823365	0.835247		0.792671	0.800415	0.794118	0.631533	0.530082	0.523338	0.767911	0.851671	0.755043	0.752409	0.740607	0.774125	0.149554	0.199704	0.156218
[truncated: 99 more columns]

## Sheet: Figure 4c
WT	S126E
14.15	10.63
22.61	11.82
11.48	6.791
9.242	44.52
9.002	56.08
12.33	47.01
6.301	12.8
4.855	15.16
8.867	15.8
17.38	35.2
13.45	30.03
11.02	21.94
15.81	25.21
9.647	19.45
13.23	17.93
4.554	26.55
11.43	18.71
18.51	22.02
12.47	24.99
16.04	24.99
11.65	29.24
15.34	22.04
10.15	30.22
11.89	28.43
11.79	23.33
12.3	27.2
13.68	18.03
17.32	30.02
25.84	19.15
28.3	32.83
21.85	11.03
26.43	16.02
17.95	29.65
7.829	37.28
11.2	39.03
10.14	32.47
2.789	52.08
2.675	46.69
1.234	56.46
5.478	2.815
2.835	3.81
2.71	3.733
8.867	9.258
17.38	10.24
13.45	7.427
7.811	35.2
8.275	30.03
5.439	21.94
11.23	12.16
7.02	13.83
8.762	12.98
7.038	12.87
6.034	14.51
5.369	9.238
13.18	17.51
11.28	22.29
12.74	10.17
19.25	8.309
19.16	9.021
17.65	10.55
13.49	20.48
9.041	20.86
12.67	21.08
9.995	30.07
12.31	23.64
8.801	25.17
14.9	17.96
9.009	15.65
9.811	42.95
9.675	10.13
11.81	10.9
10.61	12.71
	14.99
	15.31
	14.42

[truncated: 14 more sheets: Figure 4d, Figure 4e, Figure 4f, Figure 4g, Figure 4h, Figure 5i, Supp. Fig. 1a, Supp. Fig. 2d, Supp. Fig. 2e, Supp. Fig. 3a, Supp. Fig. 3g, Supp. Fig. 3h, Supp. Fig. 4a, Supp. Fig. 4e]
